# Supplementary material for: Protein-Coding Genes in Euarchontoglires with Pseudogene Homologs in Humans
Source: Life (Basel). 2020 Sep 10;10(9):192. doi: 10.3390/life10090192 (PMC7555810; doi:10.3390/life10090192)
Supplement: Supplementary file 1 [file life-10-00192-s001.zip › Supplementary Table S1.xlsx]

## Sheet: Table S1
Table S1: Human pseudogenes and their consistencies in mouse, rat and rabbit.
Human Gene ID	Chr	Start	End	Strand	Type	Label	Description	Mouse Gene ID	Chr	Start	End	Strand	Label	Description	Maximum expression	p, NHH count	q, OWM count	Rat Gene ID	Chr	Start	End	Strand	Label	Description	Maximum expression	p, NHH count	q, OWM count	Rabbit Gene ID	Chr	Start	End	Strand	Name	Description	p, NHH count	q, OWM count
ENSG00000256069	12	9228533	9275817	-1	transcribed_unprocessed_pseudogene	A2MP1	alpha-2-macroglobulin pseudogene 1	ENSMUSG00000047228	6	128539821	128581608	-1	A2ml1	alpha-2-macroglobulin like 1	submandibular gland, ovary	5	12	ENSRNOG00000007247	4	161866078	161907767	-1	A2ml1	alpha-2-macroglobulin-like 1	uterus, liver, thymus	4	11	ENSOCUG00000000313	8	34453884	34504053	1			4	12
ENSG00000243064	21	14236206	14362754	1	transcribed_unprocessed_pseudogene	ABCC13	ATP binding cassette subfamily C member 13 (pseudogene)																					ENSOCUG00000012802	14	142100160	142204622	1			5	12
ENSG00000269021	19	51280862	51283022	1	transcribed_unprocessed_pseudogene	AC063977.5	SIGLEC family like 1 (SIGLECL1) pseudogene	ENSMUSG00000013353	7	43492044	43505940	-1	4931406B18Rik	RIKEN cDNA 4931406B18 gene	testis	4	9	ENSRNOG00000032990	1	98425903	98438776	1	LOC690483	RIKEN cDNA 4931406B18 gene	testis	4	9
ENSG00000259158	14	70453541	70483775	-1	transcribed_unprocessed_pseudogene	ADAM20P1	ADAM metallopeptidase domain 20 pseudogene 1	ENSMUSG00000072974	12	81376991	81379464	-1	Gm4787	predicted gene 4787	testis	4	9											ENSOCUG00000008563	GL018749	932691	934949	1			4	9
ENSG00000196115	8	39314591	39417378	1	transcribed_unitary_pseudogene	ADAM5	ADAM metallopeptidase domain 5 (pseudogene)	ENSMUSG00000031554	8	24727093	24824369	-1	Adam5	a disintegrin and metallopeptidase domain 5	testis	4	9	ENSRNOG00000017518	16	72010106	72077916	1	Adam5	ADAM metallopeptidase domain 5	testis	4	9	ENSOCUG00000005475	GL018706	3354068	3445723	-1			4	9
ENSG00000173209	2	61177418	61191203	1	transcribed_unitary_pseudogene	AHSA2P	activator of HSP90 ATPase homolog 2, pseudogene	ENSMUSG00000020288	11	23487882	23498030	-1	Ahsa2	AHA1, activator of heat shock protein ATPase 2	everywhere, testis	5	12	ENSRNOG00000052142	14	108265207	108273938	-1	Ahsa2	activator of HSP90 ATPase homolog 2	everywhere, testis	5	12	ENSOCUG00000017817	2	125044257	125054210	-1			5	12
ENSG00000274330	14	70230224	70232426	1	unprocessed_pseudogene	AL160191.3	ADAM metallopeptidase domain 20 (ADAM20) pseudogene											ENSRNOG00000038275	6	105158026	105160470	-1	Adam4	a disintegrin and metalloprotease domain 4	testis	4	9
ENSG00000230707	X	140091743	140092561	1	processed_pseudogene	AL589987.1	novel pseudogene											ENSRNOG00000043487	X	143682099	143682917	-1	RGD1560171	similar to PRO0149 protein	brain, testis	5	8	ENSOCUG00000012140	GL018700	3338789	3339610	1			5	8
ENSG00000262943	17	6853861	6954107	1	transcribed_unprocessed_pseudogene	ALOX12P2	arachidonate 12-lipoxygenase pseudogene 2	ENSMUSG00000018907	11	70315610	70322628	-1	Alox12e	arachidonate lipoxygenase, epidermal	skin, thymus, oviduct	5	12	ENSRNOG00000019074	10	56927676	56935141	-1	Alox12e	arachidonate 12-lipoxygenase, epidermal	thymus	5	12
ENSG00000224462	1	207165496	207183910	1	unprocessed_pseudogene	C4BPAP1	C4BPA pseudogene 1	ENSMUSG00000042554	1	130576713	130629621	-1	Zp3r	zona pellucida 3 receptor	testis	4	9	ENSRNOG00000025862	13	47286393	47331187	-1	Zp3r	zona pellucida 3 receptor	testis	4	9	ENSOCUG00000023993	16	65233954	65260138	-1			4	9
ENSG00000203799	6	109165831	109355063	1	transcribed_unitary_pseudogene	CCDC162P	coiled-coil domain containing 162, pseudogene	ENSMUSG00000075225	10	41538846	41716634	-1	Ccdc162	coiled-coil domain containing 162	everywhere, testis	4	12											ENSOCUG00000006035	12	97237159	97317180	1			4	12
ENSG00000261963	17	2724411	2749504	-1	unitary_pseudogene	CCDC92B	coiled-coil domain containing 92B	ENSMUSG00000069814	11	74619605	74641516	1	Ccdc92b	coiled-coil domain containing 92B	liver, brain (cerebellum, corpus striatum), spleen, bone	4	6	ENSRNOG00000057228	10	61403130	61421990	1	Ccdc92b	coiled-coil domain containing 92B	brain, adrenal gland, lung, uterus	4	6	ENSOCUG00000027623	19	15472506	15479672	1			4	6
ENSG00000153923	1	86634273	86655376	1	transcribed_unprocessed_pseudogene	CLCA3P	chloride channel accessory 3, pseudogene	ENSMUSG00000056025	3	144729677	144760977	-1	Clca3a1	chloride channel accessory 3A1	spleen, axillary lymph node	4	12
ENSG00000153923	1	86634273	86655376	1	transcribed_unprocessed_pseudogene	CLCA3P	chloride channel accessory 3, pseudogene	ENSMUSG00000028262	3	144796559	144819494	-1	Clca3a2	chloride channel accessory 3A2	skin, thymus	4	12	ENSRNOG00000013334	2	250755869	250778323	-1	Clca5	chloride channel accessory 5	spleen, testis, thymus	4	12
ENSG00000153923	1	86634273	86655376	1	transcribed_unprocessed_pseudogene	CLCA3P	chloride channel accessory 3, pseudogene	ENSMUSG00000037033	3	144822623	144849357	-1	Clca3b	chloride channel accessory 3B	colon, vomeronasal organ	4	12	ENSRNOG00000036877	2	250785534	250805445	-1	Clca4l	chloride channel calcium activated 4-like	testis	4	12	ENSOCUG00000003548	13	78127115	78148514	-1			4	12
ENSG00000168405	6	25061626	25452263	-1	transcribed_unitary_pseudogene	CMAHP	cytidine monophospho-N-acetylneuraminic acid hydroxylase, pseudogene	ENSMUSG00000016756	13	24327404	24477377	1	Cmah	cytidine monophospho-N-acetylneuraminic acid hydroxylase	thymus, spleen, liver, kidney, lung, brain	5	12	ENSRNOG00000003094	17	42583945	42640221	-1	Cmahp	cytidine monophospho-N-acetylneuraminic acid hydroxylase	spleen, thymus, lung, kidney, colon	5	12	ENSOCUG00000004430	12	11896769	11961914	1			5	12
ENSG00000232799	2	209145241	209147687	1	unprocessed_pseudogene	CRYGFP	crystallin gamma F, pseudogene																					ENSOCUG00000010967	7	150000049	150002739	1			4	12
ENSG00000204663	20	23519146	23542018	1	transcribed_unprocessed_pseudogene	CST13P	cystatin 13, pseudogene	ENSMUSG00000036924	2	148820081	148830410	1	Cst13	cystatin 13	testis	4	4	ENSRNOG00000005103	3	143151739	143161491	1	Cst13	cystatin 13	testis	4	4	ENSOCUG00000026263	4	13448474	13455570	-1			4	4
ENSG00000230447	16	30904348	30910208	-1	unitary_pseudogene	CTF2P	cardiotrophin 2, pseudogene	ENSMUSG00000060034	7	127718106	127732166	-1	Ctf2	cardiotrophin 2	olfactory epithelium	5	10	ENSRNOG00000030907	1	199169022	199177365	-1	Ctf2	cardiotrophin 2	brain	5	10	ENSOCUG00000027802	GL018752	1369548	1373002	1			5	10
ENSG00000240194	1	110480752	110491277	1	transcribed_unitary_pseudogene	CYMP	chymosin, pseudogene	ENSMUSG00000046213	3	107211293	107221732	-1	Cym	chymosin	stomach, lung, colon, intestine, pancreas	4	2	ENSRNOG00000018236	2	209962848	209973205	-1	Cym	chymosin	spleen, testis, adrenal gland	4	2	ENSOCUG00000026023	13	53708412	53716711	-1			4	2
ENSG00000130612	19	40890826	40912357	1	transcribed_unprocessed_pseudogene	CYP2G1P	cytochrome P450 family 2 subfamily G member 1, pseudogene	ENSMUSG00000049685	7	26808892	26821205	1	Cyp2g1	cytochrome P450, family 2, subfamily g, polypeptide 1	olfactory epithelium, vomeronasal organ	4	11	ENSRNOG00000020827	1	83626639	83637780	1	Cyp2g1	cytochrome P450, family 2, subfamily g, polypeptide 1	testis	4	11	ENSOCUG00000005745	GL018789	884179	896741	1		Cytochrome P450 2G1	4	11
ENSG00000268101	19	41050449	41062444	-1	unprocessed_pseudogene	CYP2G2P	cytochrome P450 family 2 subfamily G member 2, pseudogene	ENSMUSG00000049685	7	26808892	26821205	1	Cyp2g1	cytochrome P450, family 2, subfamily g, polypeptide 1	olfactory epithelium, vomeronasal organ	4	11	ENSRNOG00000020827	1	83626639	83637780	1	Cyp2g1	cytochrome P450, family 2, subfamily g, polypeptide 1	testis	4	11	ENSOCUG00000005745	GL018789	884179	896741	1		Cytochrome P450 2G1	4	11
ENSG00000189212	7	35079989	35186041	-1	transcribed_unprocessed_pseudogene	DPY19L2P1	DPY19L2 pseudogene 1	ENSMUSG00000085576	9	24557047	24696293	-1	Dpy19l2	dpy-19-like 2 (C. elegans)	testis	5	9	ENSRNOG00000045585	8	25710472	25829569	-1	Dpy19l2	dpy-19 like 2	testis	5	8	ENSOCUG00000009890	10	18827795	18921527	-1	DPY19L2	dpy-19 like 2	5	9
ENSG00000164616	5	135930317	135951591	1	transcribed_unitary_pseudogene	FBXL21P	F-box and leucine rich repeat protein 21, pseudogene	ENSMUSG00000035509	13	56522472	56537898	1	Fbxl21	F-box and leucine-rich repeat protein 21	brain	4	10	ENSRNOG00000012168	17	8505996	8520147	-1	Fbxl21	F-box and leucine-rich repeat protein 21	brain, kidney, testis	4	10
ENSG00000088340	20	35558737	35607562	-1	transcribed_unitary_pseudogene	FER1L4	fer-1 like family member 4 (pseudogene)	ENSMUSG00000013338	2	156019139	156052947	-1	Fer1l4	fer-1-like 4 (C. elegans)	urinary bladder, uretus, stomach	5	11	ENSRNOG00000019467	3	151564604	151600140	-1	Fer1l4	fer-1-like family member 4	colon, kidney	5	11	ENSOCUG00000012872	4	4224103	4250867	1			5	11
ENSG00000117507	1	171137740	171161568	1	transcribed_unitary_pseudogene	FMO6P	flavin containing dimethylaniline monoxygenase 6, pseudogene	ENSMUSG00000095576	1	162916551	162937515	-1	Fmo6	flavin containing monooxygenase 6	olfactory epithelium	5	9	ENSRNOG00000049851	13	80791565	80819218	-1	Fmo6	flavin containing monooxygenase 6	lung, kidney, adrenal gland, liver	5	9	ENSOCUG00000005169	13	23383177	23406499	1			5	9
ENSG00000123201	13	50994511	51080862	-1	transcribed_unitary_pseudogene	GUCY1B2	guanylate cyclase 1 soluble subunit beta 2 (pseudogene)	ENSMUSG00000021933	14	62392676	62456289	-1	Gucy1b2	guanylate cyclase 1, soluble, beta 2	heart, brain	4	2	ENSRNOG00000009440	15	45479658	45550285	-1	Gucy1b2	guanylate cyclase 1 soluble subunit beta 2	thymus, liver, kidney	4	2
ENSG00000188662	17	50171428	50181178	-1	transcribed_unitary_pseudogene	H1-9	H1.9 linker histone (pseudogene)	ENSMUSG00000038994	11	94967593	94968456	1	Hils1	histone H1-like protein in spermatids 1	testis	4	7	ENSRNOG00000024041	10	82775691	82776487	1	Hils1	histone linker H1 domain, spermatid-specific 1	testis	4	7	ENSOCUG00000012304	19	37500613	37502035	1			4	7
ENSG00000181201	1	228464103	228464626	-1	unitary_pseudogene	H2BU2P	H2B.U histone 2, pseudogene	ENSMUSG00000056895	11	58948920	58949533	1	H2bu2	H2B.U histone 2	everywhere, testis	4	10	ENSRNOG00000043419	10	45289741	45290370	1	Hist3h2ba	histone cluster 3, H2ba	spleen, brain, thymus, testis	4	10
ENSG00000125631	2	117859427	117934942	1	transcribed_unprocessed_pseudogene	HTR5BP	5-hydroxytryptamine receptor 5B, pseudogene	ENSMUSG00000050534	1	121509842	121528465	-1	Htr5b	5-hydroxytryptamine (serotonin) receptor 5B	dorsal raphe nucleus, testis	4	6	ENSRNOG00000002549	13	37479758	37492680	-1	Htr5b	5-hydroxytryptamine (serotonin) receptor 5B	brain, thymus	4	6	ENSOCUG00000016884	7	64985870	65067545	-1			4	6
ENSG00000256667	12	10588063	10599669	-1	transcribed_unprocessed_pseudogene	KLRA1P	killer cell lectin like receptor A1, pseudogene	ENSMUSG00000030187	6	131219223	131247362	-1	Klra2	killer cell lectin-like receptor, subfamily A, member 2	axillary lymph node, bone, spleen, lung	5	12	ENSRNOG00000057069	4	165347864	165361623	-1	Ly49i7	immunoreceptor Ly49i7		5	12	ENSOCUG00000007301	GL018781	879390	889805	1			5	12
ENSG00000236473	17	41448183	41454055	-1	unprocessed_pseudogene	KRT43P	keratin 43 pseudogene																					ENSOCUG00000011173	19	42417524	42422771	-1			4	9
ENSG00000186369	14	62114353	62130962	1	transcribed_unitary_pseudogene	LINC00643	long intergenic non-protein coding RNA 643																					ENSOCUG00000026292	20	9832929	9833084	1			4	8
ENSG00000250878	13	102880099	102896033	1	transcribed_unprocessed_pseudogene	METTL21EP	methyltransferase like 21E, pseudogene	ENSMUSG00000046828	1	44204070	44218961	-1	Mettl21e	methyltransferase like 21E	muscle, lung	5	12	ENSRNOG00000022762	9	51009116	51013356	1	Mettl21cl1	methyltransferase like 21C-like 1	muscle. lung, testis	5	12	ENSOCUG00000012425	8	104520362	104526415	1			5	12
ENSG00000181355	6	9596110	10211608	-1	transcribed_unitary_pseudogene	OFCC1	orofacial cleft 1 candidate 1											ENSRNOG00000059019	17	25082056	25082866	1	AABR07027339.1			5	8	ENSOCUG00000016635	12	3587072	3706063	-1			5	9
ENSG00000180409	1	158808399	158809335	-1	unprocessed_pseudogene	OR10AA1P	olfactory receptor family 10 subfamily AA member 1 pseudogene	ENSMUSG00000045381	1	174040705	174044411	1	Olfr433	olfactory receptor 433	spleen, medial nasal prominence, olfactory epithelium	5	9											ENSOCUG00000036381	13	34264292	34265236	1			5	9
ENSG00000179443	9	35991336	35992285	-1	unprocessed_pseudogene	OR13C6P	olfactory receptor family 13 subfamily C member 6 pseudogene	ENSMUSG00000044801	4	43770050	43771009	-1	Olfr159	olfactory receptor 159	medial nasal prominence	5	11	ENSRNOG00000033862	5	59265334	59266293	-1	Olr836	olfactory receptor 836	lung, testis, uterus	5	11
ENSG00000228307	9	35962195	36014623	1	transcribed_unprocessed_pseudogene	OR2S1P	olfactory receptor family 2 subfamily S member 1 pseudogene	ENSMUSG00000071000	4	43851565	43857595	1	Olfr155	olfactory receptor 155	olfactory epithelium	5	11	ENSRNOG00000030761	5	59326803	59327762	1	Olr840	olfactory receptor 840		5	11
ENSG00000255622	5	141155996	141159061	1	transcribed_unprocessed_pseudogene	PCDHB17P	protocadherin beta 17 pseudogene	ENSMUSG00000044043	18	37447656	37456350	1	Pcdhb14	protocadherin beta 14	everywhere, testis	4	9	ENSRNOG00000020059	18	30527705	30530098	1	Pcdhb14	protocadherin beta 14	everywhere, testis	4	9
ENSG00000162997	2	55282319	55284522	1	transcribed_unitary_pseudogene	PRORSD1P	prolyl-tRNA synthetase associated domain containing 1, pseudogene	ENSMUSG00000032673	11	29511757	29515033	-1	Prorsd1	prolyl-tRNA synthetase domain containing 1	everywhere, testis	5	9	ENSRNOG00000004145	14	113938061	113940330	-1	Prorsd1	prolyl-tRNA synthetase associated domain containing 1	everywhere, testis	5	9	ENSOCUG00000011673	2	130842994	130845244	-1			5	9
ENSG00000183292	2	130570829	130584161	1	transcribed_unprocessed_pseudogene	PRSS40A	serine protease 40A (pseudogene)											ENSRNOG00000014001	9	41061116	41069929	-1	Prss40	protease, serine, 40	testis	4	9
ENSG00000184761	2	130539095	130549883	-1	transcribed_unprocessed_pseudogene	PRSS40B	serine protease 40B (pseudogene)	ENSMUSG00000037529	1	34543968	34560943	-1	Prss40	protease, serine 40	testis	4	10											ENSOCUG00000006394	7	60061946	60081498	-1			4	7
ENSG00000261603	3	46719583	46736429	-1	transcribed_unitary_pseudogene	PRSS46P	serine protease 46, pseudogene	ENSMUSG00000049719	9	110844506	110856522	1	Prss46	protease, serine 46	testis	4	11	ENSRNOG00000020981	8	119121669	119133546	1	Prss46	protease, serine, 46	testis	4	11	ENSOCUG00000039130	9	14723321	14737971	-1			4	11
ENSG00000242267	1	48096092	48182428	-1	transcribed_unprocessed_pseudogene	SKINT1L	Skint1 like (pseudogene)	ENSMUSG00000089773	4	112006269	112029538	1	Skint1	selection and upkeep of intraepithelial T cells 1	skin, thymus, whole organism	4	9	ENSRNOG00000043194	5	131915382	131943132	1	Skint1	selection and upkeep of intraepithelial T cells 1	thymus	4	9
ENSG00000197847	11	65213840	65242757	1	transcribed_unitary_pseudogene	SLC22A20P	solute carrier family 22 member 20, pseudogene	ENSMUSG00000037451	19	5970234	5986143	-1	Slc22a20	solute carrier family 22 (organic anion transporter), member 20	testis, olfactory epithelium, vomeronasal organ	5	6	ENSRNOG00000022673	1	221328711	221343889	-1	Slc22a20	solute carrier family 22, member 20	testis, uterus	5	6	ENSOCUG00000003132	GL018942	240415	252827	1			5	6
ENSG00000237449	6	132594398	132595436	-1	unprocessed_pseudogene	TAAR4P	trace amine associated receptor 4, pseudogene	ENSMUSG00000069707	10	23960494	23961537	1	Taar4	trace amine-associated receptor 4	olfactory epithelium, vomeronasal organ	4	7	ENSRNOG00000029877	1	22558787	22559830	-1	Taar4	trace amine-associated receptor 4	testis	4	7	ENSOCUG00000024372	12	122871213	122876241	-1			4	7
ENSG00000154316	8	11339637	11368452	1	transcribed_unitary_pseudogene	TDH	L-threonine dehydrogenase (pseudogene)	ENSMUSG00000021953	14	63492347	63509092	-1	Tdh	L-threonine dehydrogenase	caecum, ileum, colon, testis	4	12	ENSRNOG00000011342	15	46667926	46681467	-1	Tdh	L-threonine dehydrogenase	brain, testis, thymus	4	12	ENSOCUG00000011294	2	38546171	38564839	-1			4	12
ENSG00000215367	4	1115197	1153726	-1	transcribed_unitary_pseudogene	TMED11P	transmembrane p24 trafficking protein 11, pseudogene	ENSMUSG00000004821	5	108777235	108795363	-1	Tmed11	transmembrane p24 trafficking protein 11	pancreas	5	11	ENSRNOG00000000035	14	1937041	1957579	1	Tmed11	transmembrane emp24 protein transport domain containing 11	spleen, liver, testis	5	11
ENSG00000182796	12	55829608	55836246	1	transcribed_unitary_pseudogene	TMEM198B	transmembrane protein 198B (pseudogene)	ENSMUSG00000047090	10	128800036	128804370	-1	Tmem198b	transmembrane protein 198b	pituitary gland (hypophysis)	4	9	ENSRNOG00000006827	7	3224833	3229167	-1	Tmem198b	transmembrane protein 198b	everywhere, testis	4	9	ENSOCUG00000027671	4	39416299	39419727	1			4	9
ENSG00000235156	3	100185687	100211766	1	transcribed_unitary_pseudogene	TMEM30CP	transmembrane protein 30C, pseudogene	ENSMUSG00000022753	16	57266139	57292865	-1	Tmem30c	transmembrane protein 30C	testis	4	12	ENSRNOG00000001644	11	45339366	45356473	1	Tmem30c	transmembrane protein 30C	testis	4	12	ENSOCUG00000027470	14	120445997	120470698	-1			4	12
ENSG00000240520	1	84363706	84397831	-1	transcribed_unitary_pseudogene	UOX	urate oxidase (pseudogene)	ENSMUSG00000028186	3	146570426	146632305	1	Uox	urate oxidase	liver, stomach, adrenal gland, vomeronasal organ	4	12	ENSRNOG00000016339	2	252452269	252488396	1	Uox	urate oxidase	liver	4	12	ENSOCUG00000027397	13	80504992	80593786	1		Oryctolagus cuniculus uricase (LOC100009266), mRNA.	4	12
ENSG00000257267	18	35290282	35328390	1	transcribed_unitary_pseudogene	ZNF271P	zinc finger protein 271, pseudogene	ENSMUSG00000063281	18	23989632	24005376	1	Zfp35	zinc finger protein 35	testis, everywhere	5	11	ENSRNOG00000049137	18	15883182	15898821	1	Zfp35	zinc finger protein 35	brain, lung, spleen, testis, thymus	5	11	ENSOCUG00000029705	9	76643533	76655032	1			5	11
