# Supplementary material for: Protein-Coding Genes in Euarchontoglires with Pseudogene Homologs in Humans
Source: Life (Basel). 2020 Sep 10;10(9):192. doi: 10.3390/life10090192 (PMC7555810; doi:10.3390/life10090192)
Supplement: Supplementary file 1 [file life-10-00192-s001.zip › Supplementary Table S3.xlsx]

## Sheet: Table S3
Table S3: Selected rat genes and their presence in other mammals.
Rattus norvegicus	Chr	Start	End	Strand	Label	Description	Gorilla gorilla	Nomascus leucogenys	Pan paniscus	Pan troglodytes	Pongo abelii	Cercocebus atys	Chlorocebus sabaeus	Colobus angolensis	Macaca fascicularis	Macaca mulatta	Macaca nemestrina	Mandrillus leucophaeus	Papio anubis	Piliocolobus tephrosceles	Rhinopithecus bieti	Rhinopithecus roxellana	Theropithecus gelada	Bos taurus	Canis familiaris	Equus caballus	Heterocephalus glaber	Loxodonta africana	Lynx canadensis	Monodelphis domestica	Myotis lucifugus	Physeter catodon	Rhinolophus ferrumequinum	Ursus maritimus	Aotus nancymaae	Callithrix jacchus	Carlito syrichta	Cebus capucinus	Microcebus murinus	Otolemur garnettii	Prolemur simus	Propithecus coquereli	Saimiri boliviensis
ENSRNOG00000000035	14	1937041	1957579	1	Tmed11	transmembrane emp24 protein transport domain containing 11	ENSGGOG00000007686	ENSNLEG00000035394	ENSPPAG00000033770	ENSPTRG00000045674	ENSPPYG00000014518	ENSCATG00000031977	ENSCSAG00000015572	ENSCANG00000043175	ENSMFAG00000039652		ENSMNEG00000042968	ENSMLEG00000032227	ENSPANG00000035181	ENSPTEG00000021161	ENSRBIG00000035778	ENSRROG00000039129	ENSTGEG00000020195	ENSBTAG00000002247	ENSCAFG00000016696	ENSECAG00000018022	ENSHGLG00000009020	ENSLAFG00000020574	ENSLCNG00005000635	ENSMODG00000004399		ENSPCTG00005007620	ENSRFEG00010012091	ENSUMAG00000006071	ENSANAG00000020575	ENSCJAG00000012473	ENSTSYG00000008983	ENSCCAG00000025209	ENSMICG00000036701	ENSOGAG00000030464	ENSPSMG00000002762	ENSPCOG00000016231	ENSSBOG00000018159
ENSRNOG00000001644	11	45339366	45356473	1	Tmem30c	transmembrane protein 30C	ENSGGOG00000028300	ENSNLEG00000002528	ENSPPAG00000026979	ENSPTRG00000034131		ENSCATG00000031034	ENSCSAG00000006028	ENSCANG00000026664	ENSMFAG00000002694	ENSMMUG00000002946	ENSMNEG00000020357	ENSMLEG00000014146	ENSPANG00000018918	ENSPTEG00000029702	ENSRBIG00000031428	ENSRROG00000042426	ENSTGEG00000023261	ENSBTAG00000013667	ENSCAFG00000009249	ENSECAG00000014392	ENSHGLG00000014627		ENSLCNG00005018123	ENSMODG00000002224		ENSPCTG00005014067	ENSRFEG00010006035	ENSUMAG00000002002	ENSANAG00000001502	ENSCJAG00000000607		ENSCCAG00000024603	ENSMICG00000049197	ENSOGAG00000033026	ENSPSMG00000018281		ENSSBOG00000030153
ENSRNOG00000002549	13	37479758	37492680	-1	Htr5b	5-hydroxytryptamine (serotonin) receptor 5B	ENSGGOG00000002919	ENSNLEG00000031890	ENSPPAG00000028222	ENSPTRG00000051641		ENSCATG00000036756			ENSMFAG00000045805		ENSMNEG00000045112	ENSMLEG00000035866	ENSPANG00000032709				ENSTGEG00000002581	ENSBTAG00000016785		ENSECAG00000014433	ENSHGLG00000016222			ENSMODG00000000510		ENSPCTG00005000904			ENSANAG00000028399	ENSCJAG00000021415		ENSCCAG00000021824	ENSMICG00000017591		ENSPSMG00000018887	ENSPCOG00000023319	ENSSBOG00000024815
ENSRNOG00000003094	17	42583945	42640221	-1	Cmahp	cytidine monophospho-N-acetylneuraminic acid hydroxylase	ENSGGOG00000004562	ENSNLEG00000002686	ENSPPAG00000035155	ENSPTRG00000017784	ENSPPYG00000016287	ENSCATG00000042872	ENSCSAG00000007837	ENSCANG00000038153	ENSMFAG00000035592	ENSMMUG00000005964	ENSMNEG00000042748	ENSMLEG00000043455	ENSPANG00000011719	ENSPTEG00000002708	ENSRBIG00000041924	ENSRROG00000041462	ENSTGEG00000020802	ENSBTAG00000003892	ENSCAFG00000032474	ENSECAG00000009766	ENSHGLG00000006277	ENSLAFG00000000662	ENSLCNG00005002518	ENSMODG00000011766		ENSPCTG00005013005		ENSUMAG00000020331			ENSTSYG00000034567		ENSMICG00000032782	ENSOGAG00000001719	ENSPSMG00000010923	ENSPCOG00000028614
ENSRNOG00000004145	14	113938061	113940330	-1	Prorsd1	prolyl-tRNA synthetase associated domain containing 1	ENSGGOG00000038295	ENSNLEG00000036115	ENSPPAG00000042489	ENSPTRG00000047403	ENSPPYG00000012402	ENSCATG00000030161		ENSCANG00000030414	ENSMFAG00000043775	ENSMMUG00000019075	ENSMNEG00000038538	ENSMLEG00000034296	ENSPANG00000000623	ENSPTEG00000012124			ENSTGEG00000005793	ENSBTAG00000017460	ENSCAFG00000002833	ENSECAG00000008349	ENSHGLG00000008813	ENSLAFG00000007344	ENSLCNG00005004188	ENSMODG00000001835	ENSMLUG00000025358	ENSPCTG00005004222	ENSRFEG00010012102	ENSUMAG00000016811	ENSANAG00000037903	ENSCJAG00000022366	ENSTSYG00000009186	ENSCCAG00000033447	ENSMICG00000017443		ENSPSMG00000016335	ENSPCOG00000021219	ENSSBOG00000035508
ENSRNOG00000005103	3	143151739	143161491	1	Cst13	cystatin 13	ENSGGOG00000038343		ENSPPAG00000039408	ENSPTRG00000050976	ENSPPYG00000010771					ENSMMUG00000059402				ENSPTEG00000002681	ENSRBIG00000033700		ENSTGEG00000020249	ENSBTAG00000015949	ENSCAFG00000024853		ENSHGLG00000011435	ENSLAFG00000006741	ENSLCNG00005000890		ENSMLUG00000024267	ENSPCTG00005009487	ENSRFEG00010011001	ENSUMAG00000004162		ENSCJAG00000051369					ENSPSMG00000008941
ENSRNOG00000006827	7	3224833	3229167	-1	Tmem198b	transmembrane protein 198b	ENSGGOG00000022858	ENSNLEG00000035450	ENSPPAG00000043408	ENSPTRG00000046377		ENSCATG00000006473		ENSCANG00000038047	ENSMFAG00000044710	ENSMMUG00000051937	ENSMNEG00000041480	ENSMLEG00000041707		ENSPTEG00000033801	ENSRBIG00000028585	ENSRROG00000039629		ENSBTAG00000009049	ENSCAFG00000000072	ENSECAG00000010752	ENSHGLG00000010382	ENSLAFG00000031627	ENSLCNG00005004348		ENSMLUG00000028917	ENSPCTG00005018525	ENSRFEG00010007137	ENSUMAG00000016223			ENSTSYG00000026399	ENSCCAG00000022525	ENSMICG00000038463	ENSOGAG00000026148	ENSPSMG00000000025	ENSPCOG00000014962
ENSRNOG00000007247	4	161866078	161907767	-1	A2ml1	alpha-2-macroglobulin-like 1		ENSNLEG00000002934	ENSPPAG00000042963	ENSPTRG00000044752	ENSPPYG00000004253	ENSCATG00000030619	ENSCSAG00000009404	ENSCANG00000029428	ENSMFAG00000031798	ENSMMUG00000002144	ENSMNEG00000045563	ENSMLEG00000038277	ENSPANG00000007391	ENSPTEG00000009401		ENSRROG00000039611	ENSTGEG00000004541	ENSBTAG00000005243		ENSECAG00000015784		ENSLAFG00000003324	ENSLCNG00005007260		ENSMLUG00000029701		ENSRFEG00010004915	ENSUMAG00000016350		ENSCJAG00000005234		ENSCCAG00000033183	ENSMICG00000047900		ENSPSMG00000004369
ENSRNOG00000009440	15	45479658	45550285	-1	Gucy1b2	guanylate cyclase 1 soluble subunit beta 2		ENSNLEG00000003855	ENSPPAG00000029132	ENSPTRG00000043325	ENSPPYG00000005379						ENSMNEG00000033733						ENSTGEG00000005486	ENSBTAG00000007457	ENSCAFG00000004291	ENSECAG00000000195	ENSHGLG00000004840	ENSLAFG00000016562	ENSLCNG00005000142	ENSMODG00000010760	ENSMLUG00000016558			ENSUMAG00000018627	ENSANAG00000028871	ENSCJAG00000053019	ENSTSYG00000012177		ENSMICG00000008092	ENSOGAG00000016491	ENSPSMG00000016054	ENSPCOG00000027037
ENSRNOG00000011342	15	46667926	46681467	-1	Tdh	L-threonine dehydrogenase	ENSGGOG00000000125		ENSPPAG00000021484	ENSPTRG00000047162	ENSPPYG00000018356	ENSCATG00000023428	ENSCSAG00000016912	ENSCANG00000042377	ENSMFAG00000003279	ENSMMUG00000029032	ENSMNEG00000035787	ENSMLEG00000029542	ENSPANG00000009086	ENSPTEG00000032439	ENSRBIG00000036771	ENSRROG00000039809	ENSTGEG00000015349	ENSBTAG00000000011	ENSCAFG00000008018	ENSECAG00000016784	ENSHGLG00000013747	ENSLAFG00000027446	ENSLCNG00005011252	ENSMODG00000008970	ENSMLUG00000017673	ENSPCTG00005002808	ENSRFEG00010016555	ENSUMAG00000021806	ENSANAG00000036518	ENSCJAG00000045521		ENSCCAG00000033978	ENSMICG00000001401	ENSOGAG00000001024	ENSPSMG00000011784	ENSPCOG00000001963	ENSSBOG00000022468
ENSRNOG00000012168	17	8505996	8520147	-1	Fbxl21	F-box and leucine-rich repeat protein 21		ENSNLEG00000008304	ENSPPAG00000042058	ENSPTRG00000044075	ENSPPYG00000015805			ENSCANG00000031289	ENSMFAG00000003425	ENSMMUG00000001948	ENSMNEG00000041982	ENSMLEG00000032865	ENSPANG00000033309	ENSPTEG00000033942	ENSRBIG00000006839	ENSRROG00000035988	ENSTGEG00000021751	ENSBTAG00000025182	ENSCAFG00000045787	ENSECAG00000008980	ENSHGLG00000018360		ENSLCNG00005003794		ENSMLUG00000015921	ENSPCTG00005012162	ENSRFEG00010006367	ENSUMAG00000017281	ENSANAG00000026235	ENSCJAG00000041175		ENSCCAG00000035191	ENSMICG00000045038		ENSPSMG00000000194	ENSPCOG00000022321	ENSSBOG00000027112
ENSRNOG00000013334	2	250755869	250778323	-1	Clca5	chloride channel accessory 5	ENSGGOG00000043302	ENSNLEG00000029420	ENSPPAG00000027864	ENSPTRG00000044041		ENSCATG00000042894	ENSCSAG00000001438	ENSCANG00000027980	ENSMFAG00000045427	ENSMMUG00000000813	ENSMNEG00000028586	ENSMLEG00000002129	ENSPANG00000004994	ENSPTEG00000029930	ENSRBIG00000040098	ENSRROG00000039454	ENSTGEG00000021482	ENSBTAG00000016712	ENSCAFG00000020241	ENSECAG00000014656	ENSHGLG00000007822	ENSLAFG00000007726	ENSLCNG00005009296	ENSMODG00000008041	ENSMLUG00000015086	ENSPCTG00005009928	ENSRFEG00010010677	ENSUMAG00000001751	ENSANAG00000023407	ENSCJAG00000007329		ENSCCAG00000000976	ENSMICG00000034178	ENSOGAG00000014165	ENSPSMG00000021689	ENSPCOG00000013545	ENSSBOG00000027369
ENSRNOG00000014001	9	41061116	41069929	-1	Prss40	protease, serine, 40	ENSGGOG00000014452	ENSNLEG00000015978	ENSPPAG00000027795	ENSPTRG00000012456		ENSCATG00000038672	ENSCSAG00000017716	ENSCANG00000042411	ENSMFAG00000035224		ENSMNEG00000032101		ENSPANG00000033524	ENSPTEG00000001528	ENSRBIG00000037993	ENSRROG00000042814					ENSHGLG00000007928	ENSLAFG00000031058							ENSANAG00000024871			ENSCCAG00000022990	ENSMICG00000042668			ENSPCOG00000012843	ENSSBOG00000029770
ENSRNOG00000016339	2	252452269	252488396	1	Uox	urate oxidase	ENSGGOG00000042098	ENSNLEG00000028021	ENSPPAG00000042063	ENSPTRG00000043173		ENSCATG00000040810	ENSCSAG00000001415	ENSCANG00000043556	ENSMFAG00000000740	ENSMMUG00000000404	ENSMNEG00000032497	ENSMLEG00000033998	ENSPANG00000011777	ENSPTEG00000031255	ENSRBIG00000034373	ENSRROG00000023758	ENSTGEG00000020196	ENSBTAG00000024255	ENSCAFG00000020315	ENSECAG00000021582	ENSHGLG00000009023	ENSLAFG00000026431	ENSLCNG00005008480	ENSMODG00000000498	ENSMLUG00000025448	ENSPCTG00005012636	ENSRFEG00010008224	ENSUMAG00000002660	ENSANAG00000025747	ENSCJAG00000007377	ENSTSYG00000028321	ENSCCAG00000021796	ENSMICG00000037252	ENSOGAG00000028035	ENSPSMG00000022213		ENSSBOG00000023319
ENSRNOG00000017518	16	72010106	72077916	1	Adam5	ADAM metallopeptidase domain 5		ENSNLEG00000031652	ENSPPAG00000039719	ENSPTRG00000044354	ENSPPYG00000018533	ENSCATG00000031933	ENSCSAG00000015309		ENSMFAG00000044676		ENSMNEG00000045553	ENSMLEG00000039836	ENSPANG00000012877	ENSPTEG00000035879		ENSRROG00000031423	ENSTGEG00000010042	ENSBTAG00000040445	ENSCAFG00000005832	ENSECAG00000024117	ENSHGLG00000004079		ENSLCNG00005003724		ENSMLUG00000011321	ENSPCTG00005013483	ENSRFEG00010001208	ENSUMAG00000009360		ENSCJAG00000002240							ENSSBOG00000031321
ENSRNOG00000018236	2	209962848	209973205	-1	Cym	chymosin	ENSGGOG00000021928	ENSNLEG00000035536	ENSPPAG00000028583	ENSPTRG00000045937										ENSPTEG00000027633			ENSTGEG00000002749	ENSBTAG00000010565	ENSCAFG00000019784	ENSECAG00000021152		ENSLAFG00000031820	ENSLCNG00005016737	ENSMODG00000001677	ENSMLUG00000029099	ENSPCTG00005003276	ENSRFEG00010010089	ENSUMAG00000013640	ENSANAG00000027156	ENSCJAG00000003447	ENSTSYG00000036154	ENSCCAG00000023057		ENSOGAG00000029987	ENSPSMG00000010875		ENSSBOG00000033622
ENSRNOG00000019074	10	56927676	56935141	-1	Alox12e	arachidonate 12-lipoxygenase, epidermal	ENSGGOG00000015890	ENSNLEG00000026862	ENSPPAG00000041324	ENSPTRG00000044326	ENSPPYG00000007887	ENSCATG00000042227	ENSCSAG00000012313	ENSCANG00000036697	ENSMFAG00000003030	ENSMMUG00000007535	ENSMNEG00000044671	ENSMLEG00000039165	ENSPANG00000024253	ENSPTEG00000018079	ENSRBIG00000034350	ENSRROG00000042073	ENSTGEG00000022002	ENSBTAG00000031933	ENSCAFG00000045546		ENSHGLG00000013848
ENSRNOG00000019467	3	151564604	151600140	-1	Fer1l4	fer-1-like family member 4	ENSGGOG00000007921	ENSNLEG00000010257	ENSPPAG00000043007	ENSPTRG00000049349	ENSPPYG00000010957	ENSCATG00000029607	ENSCSAG00000010394	ENSCANG00000017975	ENSMFAG00000031009		ENSMNEG00000033118	ENSMLEG00000034777	ENSPANG00000009737	ENSPTEG00000012465	ENSRBIG00000032959	ENSRROG00000039717	ENSTGEG00000004231		ENSCAFG00000008154	ENSECAG00000009856	ENSHGLG00000005043	ENSLAFG00000031944		ENSMODG00000001730	ENSMLUG00000016273	ENSPCTG00005007817	ENSRFEG00010018119	ENSUMAG00000004398	ENSANAG00000030374	ENSCJAG00000048450		ENSCCAG00000024356	ENSMICG00000007445	ENSOGAG00000030487	ENSPSMG00000002251	ENSPCOG00000028008	ENSSBOG00000019641
ENSRNOG00000020059	18	30527705	30530098	1	Pcdhb14	protocadherin beta 14	ENSGGOG00000036986	ENSNLEG00000009493	ENSPPAG00000038399	ENSPTRG00000032486		ENSCATG00000041883		ENSCANG00000012551	ENSMFAG00000003623	ENSMMUG00000029809	ENSMNEG00000032300	ENSMLEG00000042263	ENSPANG00000034248			ENSRROG00000038377	ENSTGEG00000026574	ENSBTAG00000049493		ENSECAG00000037002			ENSLCNG00005007226		ENSMLUG00000022929		ENSRFEG00010005968	ENSUMAG00000012767	ENSANAG00000023913	ENSCJAG00000005254
ENSRNOG00000020827	1	83626639	83637780	1	Cyp2g1	cytochrome P450, family 2, subfamily g, polypeptide 1		ENSNLEG00000027364	ENSPPAG00000039965	ENSPTRG00000011016	ENSPPYG00000010007	ENSCATG00000037964	ENSCSAG00000003601	ENSCANG00000035209	ENSMFAG00000039779	ENSMMUG00000028756	ENSMNEG00000041048		ENSPANG00000011602	ENSPTEG00000035132	ENSRBIG00000038380	ENSRROG00000003707	ENSTGEG00000023068	ENSBTAG00000003272	ENSCAFG00000005065	ENSECAG00000024323	ENSHGLG00000006982	ENSLAFG00000007666	ENSLCNG00005018436	ENSMODG00000008331	ENSMLUG00000007247	ENSPCTG00005006942	ENSRFEG00010013150		ENSANAG00000023354	ENSCJAG00000020052		ENSCCAG00000036488	ENSMICG00000002036	ENSOGAG00000005443		ENSPCOG00000009276	ENSSBOG00000031464
ENSRNOG00000020981	8	119121669	119133546	1	Prss46	protease, serine, 46	ENSGGOG00000040339	ENSNLEG00000027227	ENSPPAG00000038023	ENSPTRG00000051285		ENSCATG00000029296	ENSCSAG00000016188	ENSCANG00000043818	ENSMFAG00000001287		ENSMNEG00000027522	ENSMLEG00000027865	ENSPANG00000007057	ENSPTEG00000008255	ENSRBIG00000041596	ENSRROG00000033992	ENSTGEG00000011347	ENSBTAG00000038616	ENSCAFG00000013645	ENSECAG00000002509	ENSHGLG00000016820	ENSLAFG00000031922	ENSLCNG00005005467			ENSPCTG00005009389	ENSRFEG00010016015	ENSUMAG00000004420			ENSTSYG00000032421	ENSCCAG00000036367	ENSMICG00000044328	ENSOGAG00000030813	ENSPSMG00000004649	ENSPCOG00000027904	ENSSBOG00000028894
ENSRNOG00000022673	1	221328711	221343889	-1	Slc22a20	solute carrier family 22, member 20	ENSGGOG00000007767	ENSNLEG00000005552	ENSPPAG00000030242	ENSPTRG00000052347	ENSPPYG00000003072	ENSCATG00000041859	ENSCSAG00000007740		ENSMFAG00000044765			ENSMLEG00000038892	ENSPANG00000034563	ENSPTEG00000023838				ENSBTAG00000010233	ENSCAFG00000013724	ENSECAG00000023574	ENSHGLG00000018414	ENSLAFG00000022479	ENSLCNG00005012792	ENSMODG00000009885	ENSMLUG00000003872	ENSPCTG00005008067	ENSRFEG00010004602	ENSUMAG00000009606	ENSANAG00000021772	ENSCJAG00000041489		ENSCCAG00000037945	ENSMICG00000008625	ENSOGAG00000027396	ENSPSMG00000000360	ENSPCOG00000018087	ENSSBOG00000035063
ENSRNOG00000022762	9	51009116	51013356	1	Mettl21cl1	methyltransferase like 21C-like 1	ENSGGOG00000026202	ENSNLEG00000032318	ENSPPAG00000034359	ENSPTRG00000051474	ENSPPYG00000005486	ENSCATG00000027673	ENSCSAG00000017477	ENSCANG00000023630	ENSMFAG00000038241	ENSMMUG00000000353	ENSMNEG00000038416	ENSMLEG00000029608	ENSPANG00000008110	ENSPTEG00000034612	ENSRBIG00000043123	ENSRROG00000029795	ENSTGEG00000013092	ENSBTAG00000001344	ENSCAFG00000029362	ENSECAG00000006487	ENSHGLG00000000844	ENSLAFG00000006143	ENSLCNG00005000363	ENSMODG00000005824	ENSMLUG00000010722	ENSPCTG00005018299	ENSRFEG00010007553	ENSUMAG00000022612		ENSCJAG00000020064	ENSTSYG00000007727	ENSCCAG00000023894	ENSMICG00000047612	ENSOGAG00000017110	ENSPSMG00000016020	ENSPCOG00000028570	ENSSBOG00000032455
ENSRNOG00000024041	10	82775691	82776487	1	Hils1	histone linker H1 domain, spermatid-specific 1	ENSGGOG00000013204	ENSNLEG00000008990		ENSPTRG00000046816	ENSPPYG00000008936	ENSCATG00000044884		ENSCANG00000029657	ENSMFAG00000033947		ENSMNEG00000024961		ENSPANG00000022597		ENSRBIG00000035550	ENSRROG00000032771		ENSBTAG00000043979	ENSCAFG00000017016	ENSECAG00000030190		ENSLAFG00000030707	ENSLCNG00005022404	ENSMODG00000043992		ENSPCTG00005020283	ENSRFEG00010021332	ENSUMAG00000014884		ENSCJAG00000058292				ENSOGAG00000027712	ENSPSMG00000024052		ENSSBOG00000032392
ENSRNOG00000025862	13	47286393	47331187	-1	Zp3r	zona pellucida 3 receptor	ENSGGOG00000043757	ENSNLEG00000036216	ENSPPAG00000002859	ENSPTRG00000051299		ENSCATG00000006209		ENSCANG00000029029		ENSMMUG00000013738	ENSMNEG00000037767	ENSMLEG00000038082	ENSPANG00000020676	ENSPTEG00000035195		ENSRROG00000000071	ENSTGEG00000011761	ENSBTAG00000054751	ENSCAFG00000024982	ENSECAG00000013486	ENSHGLG00000009210		ENSLCNG00005017913	ENSMODG00000002230	ENSMLUG00000007443	ENSPCTG00005011726	ENSRFEG00010019428	ENSUMAG00000025325	ENSANAG00000021672	ENSCJAG00000052200		ENSCCAG00000023184					ENSSBOG00000013917
ENSRNOG00000029877	1	22558787	22559830	-1	Taar4	trace amine-associated receptor 4	ENSGGOG00000021984	ENSNLEG00000033821	ENSPPAG00000036295	ENSPTRG00000047246			ENSCSAG00000018965		ENSMFAG00000024082	ENSMMUG00000039810	ENSMNEG00000014903	ENSMLEG00000025727	ENSPANG00000034708				ENSTGEG00000011364	ENSBTAG00000039615		ENSECAG00000006142	ENSHGLG00000020877	ENSLAFG00000031161	ENSLCNG00005010617	ENSMODG00000017532	ENSMLUG00000026492		ENSRFEG00010002997	ENSUMAG00000024424				ENSCCAG00000028626	ENSMICG00000036938	ENSOGAG00000024692	ENSPSMG00000009303		ENSSBOG00000019491
ENSRNOG00000030761	5	59326803	59327762	1	Olr840	olfactory receptor 840	ENSGGOG00000024475	ENSNLEG00000028040	ENSPPAG00000032404	ENSPTRG00000020927	ENSPPYG00000019073	ENSCATG00000021491	ENSCSAG00000000453	ENSCANG00000018701	ENSMFAG00000030215		ENSMNEG00000022492	ENSMLEG00000025863	ENSPANG00000029293	ENSPTEG00000021388	ENSRBIG00000028392	ENSRROG00000008208	ENSTGEG00000006116	ENSBTAG00000049595	ENSCAFG00000032008	ENSECAG00000035019	ENSHGLG00000020655	ENSLAFG00000016125	ENSLCNG00005021829		ENSMLUG00000025235	ENSPCTG00005019055	ENSRFEG00010013448	ENSUMAG00000011155	ENSANAG00000004524	ENSCJAG00000054057		ENSCCAG00000015916	ENSMICG00000026884	ENSOGAG00000015376	ENSPSMG00000003878	ENSPCOG00000009511	ENSSBOG00000010020
ENSRNOG00000030907	1	199169022	199177365	-1	Ctf2	cardiotrophin 2	ENSGGOG00000038715	ENSNLEG00000035769	ENSPPAG00000029643	ENSPTRG00000032521	ENSPPYG00000007292	ENSCATG00000043951		ENSCANG00000038333	ENSMFAG00000000245		ENSMNEG00000008982	ENSMLEG00000037640	ENSPANG00000017099	ENSPTEG00000026841	ENSRBIG00000006688	ENSRROG00000040302	ENSTGEG00000011100	ENSBTAG00000048857	ENSCAFG00000045072	ENSECAG00000020750	ENSHGLG00000009807	ENSLAFG00000029297	ENSLCNG00005022005	ENSMODG00000001703				ENSUMAG00000013873	ENSANAG00000030614	ENSCJAG00000034417	ENSTSYG00000029679	ENSCCAG00000034825	ENSMICG00000046156	ENSOGAG00000031378	ENSPSMG00000007759	ENSPCOG00000028876	ENSSBOG00000024599
ENSRNOG00000032990	1	98425903	98438776	1	LOC690483	RIKEN cDNA 4931406B18 gene	ENSGGOG00000042580	ENSNLEG00000032455	ENSPPAG00000033199	ENSPTRG00000028906		ENSCATG00000018158			ENSMFAG00000043648		ENSMNEG00000044878	ENSMLEG00000039971	ENSPANG00000010226	ENSPTEG00000017323	ENSRBIG00000027961	ENSRROG00000032516	ENSTGEG00000003413	ENSBTAG00000038526	ENSCAFG00000002861	ENSECAG00000023610		ENSLAFG00000025927	ENSLCNG00005019617	ENSMODG00000048407			ENSRFEG00010009059		ENSANAG00000036148	ENSCJAG00000051584		ENSCCAG00000020595		ENSOGAG00000024143			ENSSBOG00000031162
ENSRNOG00000033862	5	59265334	59266293	-1	Olr836	olfactory receptor 836	ENSGGOG00000024475	ENSNLEG00000028040	ENSPPAG00000032404	ENSPTRG00000020927	ENSPPYG00000019073	ENSCATG00000021491	ENSCSAG00000000453	ENSCANG00000018701	ENSMFAG00000030215		ENSMNEG00000022492	ENSMLEG00000025863	ENSPANG00000029293	ENSPTEG00000021388	ENSRBIG00000028392	ENSRROG00000008208	ENSTGEG00000006116	ENSBTAG00000049595	ENSCAFG00000032008	ENSECAG00000035019	ENSHGLG00000020655	ENSLAFG00000016125	ENSLCNG00005021829		ENSMLUG00000025235	ENSPCTG00005019055	ENSRFEG00010013448	ENSUMAG00000011155	ENSANAG00000004524	ENSCJAG00000054057		ENSCCAG00000015916	ENSMICG00000026884	ENSOGAG00000015376	ENSPSMG00000003878	ENSPCOG00000009511	ENSSBOG00000010020
ENSRNOG00000036877	2	250785534	250805445	-1	Clca4l	chloride channel calcium activated 4-like	ENSGGOG00000043302	ENSNLEG00000029420	ENSPPAG00000027864	ENSPTRG00000044041		ENSCATG00000042894	ENSCSAG00000001438	ENSCANG00000027980	ENSMFAG00000045427	ENSMMUG00000000813	ENSMNEG00000028586	ENSMLEG00000002129	ENSPANG00000004994	ENSPTEG00000029930	ENSRBIG00000040098	ENSRROG00000039454	ENSTGEG00000021482	ENSBTAG00000016712	ENSCAFG00000020241	ENSECAG00000014656	ENSHGLG00000007822	ENSLAFG00000007726	ENSLCNG00005009296	ENSMODG00000008041	ENSMLUG00000015086	ENSPCTG00005009928	ENSRFEG00010010677	ENSUMAG00000001751	ENSANAG00000023407	ENSCJAG00000007329		ENSCCAG00000000976	ENSMICG00000034178	ENSOGAG00000014165	ENSPSMG00000021689	ENSPCOG00000013545	ENSSBOG00000027369
ENSRNOG00000038275	6	105158026	105160470	-1	Adam4	a disintegrin and metalloprotease domain 4	ENSGGOG00000024177		ENSPPAG00000030071	ENSPTRG00000051900	ENSPPYG00000005949	ENSCATG00000040174		ENSCANG00000002838	ENSMFAG00000011492	ENSMMUG00000052580	ENSMNEG00000030737	ENSMLEG00000031884	ENSPANG00000015189	ENSPTEG00000033139		ENSRROG00000028810		ENSBTAG00000037932	ENSCAFG00000016654	ENSECAG00000031483		ENSLAFG00000026738	ENSLCNG00005004694	ENSMODG00000007233	ENSMLUG00000002819	ENSPCTG00005017395	ENSRFEG00010004483	ENSUMAG00000009677	ENSANAG00000028834	ENSCJAG00000022097		ENSCCAG00000035518		ENSOGAG00000003385	ENSPSMG00000014255		ENSSBOG00000021356
ENSRNOG00000043194	5	131915382	131943132	1	Skint1	selection and upkeep of intraepithelial T cells 1	ENSGGOG00000044020	ENSNLEG00000034414		ENSPTRG00000043073	ENSPPYG00000001374	ENSCATG00000002046	ENSCSAG00000001252				ENSMNEG00000042343	ENSMLEG00000032370	ENSPANG00000011532	ENSPTEG00000038274	ENSRBIG00000040410	ENSRROG00000039977	ENSTGEG00000002711	ENSBTAG00000009192							ENSMLUG00000024145		ENSRFEG00010002180							ENSOGAG00000028761
ENSRNOG00000043419	10	45289741	45290370	1	Hist3h2ba	histone cluster 3, H2ba	ENSGGOG00000037971	ENSNLEG00000029943	ENSPPAG00000001893	ENSPTRG00000049906		ENSCATG00000016310	ENSCSAG00000000273	ENSCANG00000038522	ENSMFAG00000028881		ENSMNEG00000023271	ENSMLEG00000027649	ENSPANG00000035127		ENSRBIG00000029298	ENSRROG00000023607	ENSTGEG00000000438	ENSBTAG00000053467	ENSCAFG00000024336	ENSECAG00000006031	ENSHGLG00000000479		ENSLCNG00005000468			ENSPCTG00005001875		ENSUMAG00000000715	ENSANAG00000031738	ENSCJAG00000062333	ENSTSYG00000036415	ENSCCAG00000012567	ENSMICG00000048090	ENSOGAG00000031086	ENSPSMG00000010171	ENSPCOG00000005164	ENSSBOG00000019925
ENSRNOG00000043487	X	143682099	143682917	-1	RGD1560171	similar to PRO0149 protein	ENSGGOG00000037930	ENSNLEG00000027108	ENSPPAG00000023819	ENSPTRG00000047030	ENSPPYG00000020783	ENSCATG00000022130		ENSCANG00000038380	ENSMFAG00000006447		ENSMNEG00000000177	ENSMLEG00000027235	ENSPANG00000031466	ENSPTEG00000024858			ENSTGEG00000005328	ENSBTAG00000014397	ENSCAFG00000019025	ENSECAG00000038324			ENSLCNG00005018642		ENSMLUG00000027548	ENSPCTG00005015719	ENSRFEG00010000377		ENSANAG00000031538	ENSCJAG00000031267	ENSTSYG00000035815	ENSCCAG00000005284		ENSOGAG00000034439			ENSSBOG00000036395
ENSRNOG00000045585	8	25710472	25829569	-1	Dpy19l2	dpy-19 like 2	ENSGGOG00000024096	ENSNLEG00000015504	ENSPPAG00000014645	ENSPTRG00000042939	ENSPPYG00000017642	ENSCATG00000036176	ENSCSAG00000014927		ENSMFAG00000034063	ENSMMUG00000009865	ENSMNEG00000044297	ENSMLEG00000042034	ENSPANG00000006300	ENSPTEG00000031332				ENSBTAG00000032650	ENSCAFG00000003176	ENSECAG00000001927	ENSHGLG00000016635	ENSLAFG00000008012	ENSLCNG00005003213	ENSMODG00000000065	ENSMLUG00000013922	ENSPCTG00005002516	ENSRFEG00010019107	ENSUMAG00000003129	ENSANAG00000033084	ENSCJAG00000012198		ENSCCAG00000033070	ENSMICG00000028498	ENSOGAG00000010322	ENSPSMG00000009868	ENSPCOG00000020297	ENSSBOG00000020918
ENSRNOG00000049137	18	15883182	15898821	1	Zfp35	zinc finger protein 35	ENSGGOG00000016098	ENSNLEG00000036138	ENSPPAG00000018988	ENSPTRG00000047230	ENSPPYG00000009105	ENSCATG00000019036		ENSCANG00000011867	ENSMFAG00000009063	ENSMMUG00000049532	ENSMNEG00000033525	ENSMLEG00000040539	ENSPANG00000010243	ENSPTEG00000025039	ENSRBIG00000038714	ENSRROG00000030779	ENSTGEG00000021345	ENSBTAG00000010252	ENSCAFG00000031019	ENSECAG00000019120	ENSHGLG00000001455		ENSLCNG00005017947			ENSPCTG00005006057	ENSRFEG00010007245	ENSUMAG00000002044	ENSANAG00000033078		ENSTSYG00000036370	ENSCCAG00000034855		ENSOGAG00000027868	ENSPSMG00000004194	ENSPCOG00000004559
ENSRNOG00000049851	13	80791565	80819218	-1	Fmo6	flavin containing monooxygenase 6	ENSGGOG00000025654	ENSNLEG00000031939	ENSPPAG00000039907	ENSPTRG00000001671	ENSPPYG00000000518	ENSCATG00000004801		ENSCANG00000039658	ENSMFAG00000033160	ENSMMUG00000056051	ENSMNEG00000030234			ENSPTEG00000016351	ENSRBIG00000041790	ENSRROG00000043065	ENSTGEG00000009404	ENSBTAG00000047256	ENSCAFG00000023620		ENSHGLG00000016135	ENSLAFG00000009092	ENSLCNG00005017339	ENSMODG00000003658	ENSMLUG00000005807	ENSPCTG00005004343	ENSRFEG00010021456	ENSUMAG00000017766	ENSANAG00000037549	ENSCJAG00000059878	ENSTSYG00000010540	ENSCCAG00000033729					ENSSBOG00000030497
ENSRNOG00000052142	14	108265207	108273938	-1	Ahsa2	activator of HSP90 ATPase homolog 2	ENSGGOG00000014565	ENSNLEG00000027829	ENSPPAG00000038853	ENSPTRG00000023268	ENSPPYG00000012385	ENSCATG00000038823	ENSCSAG00000014516	ENSCANG00000041470	ENSMFAG00000042177	ENSMMUG00000008097	ENSMNEG00000036676	ENSMLEG00000028334	ENSPANG00000016913	ENSPTEG00000017258	ENSRBIG00000031834	ENSRROG00000043476	ENSTGEG00000008324	ENSBTAG00000006025		ENSECAG00000005107	ENSHGLG00000019027		ENSLCNG00005005490	ENSMODG00000002285	ENSMLUG00000003408	ENSPCTG00005005896	ENSRFEG00010009602	ENSUMAG00000019225	ENSANAG00000023187	ENSCJAG00000034768	ENSTSYG00000006652	ENSCCAG00000023738	ENSMICG00000007130	ENSOGAG00000012906	ENSPSMG00000014116	ENSPCOG00000014897	ENSSBOG00000029475
ENSRNOG00000057069	4	165347864	165361623	-1	Ly49i7	immunoreceptor Ly49i7	ENSGGOG00000013162	ENSNLEG00000029739	ENSPPAG00000042507	ENSPTRG00000046438	ENSPPYG00000004276	ENSCATG00000022098	ENSCSAG00000008812	ENSCANG00000042306	ENSMFAG00000037849	ENSMMUG00000005081	ENSMNEG00000044634	ENSMLEG00000028073	ENSPANG00000017981	ENSPTEG00000005873	ENSRBIG00000031262	ENSRROG00000032879	ENSTGEG00000002852	ENSBTAG00000009252	ENSCAFG00000013443	ENSECAG00000002234			ENSLCNG00005008135		ENSMLUG00000003523	ENSPCTG00005021709	ENSRFEG00010014082	ENSUMAG00000016142					ENSMICG00000013206	ENSOGAG00000013241
ENSRNOG00000057228	10	61403130	61421990	1	Ccdc92b	coiled-coil domain containing 92B	ENSGGOG00000027867	ENSNLEG00000031113		ENSPTRG00000050529	ENSPPYG00000029516	ENSCATG00000030638	ENSCSAG00000013745				ENSMNEG00000035351		ENSPANG00000024458	ENSPTEG00000007952			ENSTGEG00000015809	ENSBTAG00000053510	ENSCAFG00000023030		ENSHGLG00000014026						ENSRFEG00010006535			ENSCJAG00000055629			ENSMICG00000033154	ENSOGAG00000026277		ENSPCOG00000020494
ENSRNOG00000059019	17	25082056	25082866	1	AABR07027339.1		ENSGGOG00000006522	ENSNLEG00000000485	ENSPPAG00000042636	ENSPTRG00000017711	ENSPPYG00000016217	ENSCATG00000031464	ENSCSAG00000007443	ENSCANG00000014771	ENSMFAG00000003809		ENSMNEG00000044460	ENSMLEG00000032653	ENSPANG00000022352	ENSPTEG00000030605				ENSBTAG00000005248											ENSANAG00000022812			ENSCCAG00000026702		ENSOGAG00000001341	ENSPSMG00000001640		ENSSBOG00000034534
