# Supplementary material for: Protein-Coding Genes in Euarchontoglires with Pseudogene Homologs in Humans
Source: Life (Basel). 2020 Sep 10;10(9):192. doi: 10.3390/life10090192 (PMC7555810; doi:10.3390/life10090192)
Supplement: Supplementary file 1 [file life-10-00192-s001.zip › Supplementary Table S5.xlsx]

## Sheet: Table S5
Table S5: Syntenic neighborhoods of human pseudogenes and their consistent functional genes in mouse.
Human Gene ID	Chr	Start	End	Strand	Type	Label	Description	Mouse Gene ID	Chr	Start	End	Strand	Label	Description	Maximum expression	p, NHH count	q, OWM count
ENSG00000186094	1	48532854	50023954	-1	protein_coding	AGBL4	ATP/GTP binding protein like 4	ENSMUSG00000061298	4	110397661	111664324	1	Agbl4	ATP/GTP binding protein-like 4
ENSG00000132122	1	48295373	48472208	-1	protein_coding	SPATA6	spermatogenesis associated 6	ENSMUSG00000034401	4	111719984	111829184	1	Spata6	spermatogenesis associated 6
ENSG00000117834	1	48222685	48248644	1	protein_coding	SLC5A9	solute carrier family 5 member 9	ENSMUSG00000028544	4	111875375	111902918	-1	Slc5a9	solute carrier family 5 (sodium/glucose cotransporter), member 9
ENSG00000242267	1	48096092	48182428	-1	transcribed_unprocessed_pseudogene	SKINT1L	Skint1 like (pseudogene)	ENSMUSG00000089773	4	112006269	112029538	1	Skint1	selection and upkeep of intraepithelial T cells 1	skin, thymus, whole organism	4	9
ENSG00000269113	1	47760528	47997385	-1	protein_coding	TRABD2B	TraB domain containing 2B	ENSMUSG00000070867	4	114406724	114615098	1	Trabd2b	TraB domain containing 2B
ENSG00000122432	1	84506300	84566194	1	protein_coding	SPATA1	spermatogenesis associated 1	ENSMUSG00000028188	3	146457196	146499753	-1	Spata1	spermatogenesis associated 1
ENSG00000117133	1	84479259	84498352	1	protein_coding	RPF1	ribosome production factor 1 homolog	ENSMUSG00000028187	3	146505956	146521429	-1	Rpf1	ribosome production factor 1 homolog
ENSG00000240520	1	84363706	84397831	-1	transcribed_unitary_pseudogene	UOX	urate oxidase (pseudogene)	ENSMUSG00000028186	3	146570426	146632305	1	Uox	urate oxidase	liver, stomach, adrenal gland, vomeronasal organ	4	12
ENSG00000137976	1	84398532	84415018	1	protein_coding	DNASE2B	deoxyribonuclease 2 beta	ENSMUSG00000028185	3	146580985	146615596	-1	Dnase2b	deoxyribonuclease II beta
ENSG00000203943	1	84298366	84389957	1	protein_coding	SAMD13	sterile alpha motif domain containing 13	ENSMUSG00000048652	3	146645195	146685592	-1	Samd13	sterile alpha motif domain containing 13
ENSG00000183291	1	86862445	86914424	-1	protein_coding	SELENOF	selenoprotein F	ENSMUSG00000037072	3	144570304	144597680	1	Selenof	selenoprotein F
ENSG00000097033	1	86704570	86748184	1	protein_coding	SH3GLB1	SH3 domain containing GRB2 like, endophilin B1	ENSMUSG00000037062	3	144683678	144720335	-1	Sh3glb1	SH3-domain GRB2-like B1 (endophilin)
ENSG00000153923	1	86634273	86655376	1	transcribed_unprocessed_pseudogene	CLCA3P	chloride channel accessory 3, pseudogene	ENSMUSG00000056025	3	144729677	144760977	-1	Clca3a1	chloride channel accessory 3A1	spleen, axillary lymph node	4	12
ENSG00000016602	1	86547078	86580754	1	protein_coding	CLCA4	chloride channel accessory 4	ENSMUSG00000068547	3	144952480	144975045	-1	Clca4a	chloride channel accessory 4A
ENSG00000016490	1	86468368	86500259	1	protein_coding	CLCA1	chloride channel accessory 1	ENSMUSG00000028255	3	145003817	145032776	-1	Clca1	chloride channel accessory 1
ENSG00000183291	1	86862445	86914424	-1	protein_coding	SELENOF	selenoprotein F	ENSMUSG00000037072	3	144570304	144597680	1	Selenof	selenoprotein F
ENSG00000097033	1	86704570	86748184	1	protein_coding	SH3GLB1	SH3 domain containing GRB2 like, endophilin B1	ENSMUSG00000037062	3	144683678	144720335	-1	Sh3glb1	SH3-domain GRB2-like B1 (endophilin)
ENSG00000153923	1	86634273	86655376	1	transcribed_unprocessed_pseudogene	CLCA3P	chloride channel accessory 3, pseudogene	ENSMUSG00000028262	3	144796559	144819494	-1	Clca3a2	chloride channel accessory 3A2	skin, thymus	4	12
ENSG00000016602	1	86547078	86580754	1	protein_coding	CLCA4	chloride channel accessory 4	ENSMUSG00000068547	3	144952480	144975045	-1	Clca4a	chloride channel accessory 4A
ENSG00000016490	1	86468368	86500259	1	protein_coding	CLCA1	chloride channel accessory 1	ENSMUSG00000028255	3	145003817	145032776	-1	Clca1	chloride channel accessory 1
ENSG00000183291	1	86862445	86914424	-1	protein_coding	SELENOF	selenoprotein F	ENSMUSG00000037072	3	144570304	144597680	1	Selenof	selenoprotein F
ENSG00000097033	1	86704570	86748184	1	protein_coding	SH3GLB1	SH3 domain containing GRB2 like, endophilin B1	ENSMUSG00000037062	3	144683678	144720335	-1	Sh3glb1	SH3-domain GRB2-like B1 (endophilin)
ENSG00000153923	1	86634273	86655376	1	transcribed_unprocessed_pseudogene	CLCA3P	chloride channel accessory 3, pseudogene	ENSMUSG00000037033	3	144822623	144849357	-1	Clca3b	chloride channel accessory 3B	colon, vomeronasal organ	4	12
ENSG00000016602	1	86547078	86580754	1	protein_coding	CLCA4	chloride channel accessory 4	ENSMUSG00000068547	3	144952480	144975045	-1	Clca4a	chloride channel accessory 4A
ENSG00000016490	1	86468368	86500259	1	protein_coding	CLCA1	chloride channel accessory 1	ENSMUSG00000028255	3	145003817	145032776	-1	Clca1	chloride channel accessory 1
ENSG00000177301	1	110519837	110631474	-1	protein_coding	KCNA2	potassium voltage-gated channel subfamily A member 2	ENSMUSG00000040724	3	107101146	107115005	1	Kcna2	potassium voltage-gated channel, shaker-related subfamily, member 2
ENSG00000143105	1	110517217	110519175	-1	protein_coding	KCNA10	potassium voltage-gated channel subfamily A member 10	ENSMUSG00000042861	3	107183056	107195721	1	Kcna10	potassium voltage-gated channel, shaker-related subfamily, member 10
ENSG00000240194	1	110480752	110491277	1	transcribed_unitary_pseudogene	CYMP	chymosin, pseudogene	ENSMUSG00000046213	3	107211293	107221732	-1	Cym	chymosin	stomach, lung, colon, intestine, pancreas	4	2
ENSG00000143125	1	110451149	110457358	1	protein_coding	PROK1	prokineticin 1	ENSMUSG00000070368	3	107232797	107239707	-1	Prok1	prokineticin 1
ENSG00000134248	1	110401249	110407942	-1	protein_coding	LAMTOR5	late endosomal/lysosomal adaptor, MAPK and MTOR activator 5	ENSMUSG00000087260	3	107278858	107284082	1	Lamtor5	late endosomal/lysosomal adaptor, MAPK and MTOR activator 5
ENSG00000162706	1	159171609	159203313	1	protein_coding	CADM3	cell adhesion molecule 3	ENSMUSG00000005338	1	173333258	173367695	-1	Cadm3	cell adhesion molecule 3
ENSG00000163568	1	159062484	159147096	-1	protein_coding	AIM2	absent in melanoma 2	ENSMUSG00000037860	1	173350879	173466040	1	Aim2	absent in melanoma 2
ENSG00000180409	1	158808399	158809335	-1	unprocessed_pseudogene	OR10AA1P	olfactory receptor family 10 subfamily AA member 1 pseudogene	ENSMUSG00000045381	1	174040705	174044411	1	Olfr433	olfactory receptor 433	spleen, medial nasal prominence, olfactory epithelium	5	9
ENSG00000188340	1	158774222	158781204	-1	protein_coding	OR6N2	olfactory receptor family 6 subfamily N member 2	ENSMUSG00000050134	1	174066605	174072273	1	Olfr430	olfactory receptor 430
ENSG00000197403	1	158747814	158772195	-1	protein_coding	OR6N1	olfactory receptor family 6 subfamily N member 1	ENSMUSG00000049528	1	174084331	174091343	1	Olfr429	olfactory receptor 429
ENSG00000010932	1	171248471	171285978	1	protein_coding	FMO1	flavin containing dimethylaniline monoxygenase 1	ENSMUSG00000040181	1	162829561	162866610	-1	Fmo1	flavin containing monooxygenase 1
ENSG00000094963	1	171185249	171212686	1	protein_coding	FMO2	flavin containing dimethylaniline monoxygenase 2	ENSMUSG00000040170	1	162874317	162898726	-1	Fmo2	flavin containing monooxygenase 2
ENSG00000117507	1	171137740	171161568	1	transcribed_unitary_pseudogene	FMO6P	flavin containing dimethylaniline monoxygenase 6, pseudogene	ENSMUSG00000095576	1	162916551	162937515	-1	Fmo6	flavin containing monooxygenase 6	olfactory epithelium	5	9
ENSG00000007933	1	171090901	171117819	1	protein_coding	FMO3	flavin containing dimethylaniline monoxygenase 3	ENSMUSG00000026691	1	162953800	162984528	-1	Fmo3	flavin containing monooxygenase 3
ENSG00000117501	1	170935471	171064765	1	protein_coding	MROH9	maestro heat like repeat family member 9	ENSMUSG00000071890	1	163024302	163085670	-1	Mroh9	maestro heat-like repeat family member 9
ENSG00000196352	1	207321376	207386804	1	protein_coding	CD55	CD55 molecule (Cromer blood group)	ENSMUSG00000026401	1	130388537	130423009	-1	Cd55b	CD55 molecule, decay accelerating factor for complement B
ENSG00000196352	1	207321376	207386804	1	protein_coding	CD55	CD55 molecule (Cromer blood group)	ENSMUSG00000026399	1	130439027	130462744	-1	Cd55	CD55 molecule, decay accelerating factor for complement
ENSG00000224462	1	207165496	207183910	1	unprocessed_pseudogene	C4BPAP1	C4BPA pseudogene 1	ENSMUSG00000042554	1	130576713	130629621	-1	Zp3r	zona pellucida 3 receptor	testis	4	9
ENSG00000123838	1	207104233	207144972	1	protein_coding	C4BPA	complement component 4 binding protein alpha	ENSMUSG00000026405	1	130634773	130661632	-1	C4bp	complement component 4 binding protein
ENSG00000123836	1	207034366	207081024	1	protein_coding	PFKFB2	6-phosphofructo-2-kinase/fructose-2,6-biphosphatase 2	ENSMUSG00000026409	1	130689182	130729253	-1	Pfkfb2	6-phosphofructo-2-kinase/fructose-2,6-biphosphatase 2
ENSG00000181201	1	228464103	228464626	-1	unitary_pseudogene	H2BU2P	H2B.U histone 2, pseudogene	ENSMUSG00000056895	11	58948920	58949533	1	H2bu2	H2B.U histone 2	everywhere, testis	4	10
ENSG00000181218	1	228456979	228457873	-1	protein_coding	H2AW	H2A.W histone	ENSMUSG00000078851	11	58954685	58956830	1	H2aw	H2A.W histone
ENSG00000162931	1	228407935	228416861	-1	protein_coding	TRIM17	tripartite motif containing 17	ENSMUSG00000036964	11	58954685	58973098	1	Trim17	tripartite motif-containing 17
ENSG00000154370	1	228393673	228406835	-1	protein_coding	TRIM11	tripartite motif containing 11	ENSMUSG00000020455	11	58978093	58991458	1	Trim11	tripartite motif-containing 11
ENSG00000154358	1	228208063	228378876	1	protein_coding	OBSCN	obscurin, cytoskeletal calmodulin and titin-interacting RhoGEF	ENSMUSG00000061462	11	58994256	59139170	-1	Obscn	obscurin, cytoskeletal calmodulin and titin-interacting RhoGEF
ENSG00000163001	2	55519604	55545879	1	protein_coding	CFAP36	cilia and flagella associated protein 36	ENSMUSG00000020462	11	29221532	29247409	-1	Cfap36	cilia and flagella associated protein 36
ENSG00000115355	2	55287842	55419895	-1	protein_coding	CCDC88A	coiled-coil domain containing 88A	ENSMUSG00000032740	11	29373658	29510808	1	Ccdc88a	coiled coil domain containing 88A
ENSG00000162997	2	55282319	55284522	1	transcribed_unitary_pseudogene	PRORSD1P	prolyl-tRNA synthetase associated domain containing 1, pseudogene	ENSMUSG00000032673	11	29511757	29515033	-1	Prorsd1	prolyl-tRNA synthetase domain containing 1	everywhere, testis	5	9
ENSG00000085760	2	55236595	55269347	-1	protein_coding	MTIF2	mitochondrial translational initiation factor 2	ENSMUSG00000020459	11	29526408	29545279	1	Mtif2	mitochondrial translational initiation factor 2
ENSG00000143947	2	55231903	55235853	1	protein_coding	RPS27A	ribosomal protein S27a	ENSMUSG00000020460	11	29545846	29548109	-1	Rps27a	ribosomal protein S27A
ENSG00000082898	2	61477849	61538626	-1	protein_coding	XPO1	exportin 1	ENSMUSG00000020290	11	23256041	23298249	1	Xpo1	exportin 1
ENSG00000115464	2	61187463	61471087	-1	protein_coding	USP34	ubiquitin specific peptidase 34	ENSMUSG00000056342	11	23306895	23490560	1	Usp34	ubiquitin specific peptidase 34
ENSG00000173209	2	61177418	61191203	1	transcribed_unitary_pseudogene	AHSA2P	activator of HSP90 ATPase homolog 2, pseudogene	ENSMUSG00000020288	11	23487882	23498030	-1	Ahsa2	AHA1, activator of heat shock protein ATPase 2	everywhere, testis	5	12
ENSG00000237651	2	61145068	61164829	1	protein_coding	C2orf74	chromosome 2 open reading frame 74	ENSMUSG00000020286	11	23516203	23521155	-1	1700093K21Rik	RIKEN cDNA 1700093K21 gene
ENSG00000162929	2	61065871	61138034	1	protein_coding	KIAA1841	KIAA1841	ENSMUSG00000042208	11	23564961	23633639	-1	0610010F05Rik	RIKEN cDNA 0610010F05 gene
ENSG00000125629	2	118088452	118110997	1	protein_coding	INSIG2	insulin induced gene 2	ENSMUSG00000003721	1	121304353	121332589	-1	Insig2	insulin induced gene 2
ENSG00000125633	2	117915478	118014133	-1	protein_coding	CCDC93	coiled-coil domain containing 93	ENSMUSG00000026339	1	121431049	121506460	1	Ccdc93	coiled-coil domain containing 93
ENSG00000125631	2	117859427	117934942	1	transcribed_unprocessed_pseudogene	HTR5BP	5-hydroxytryptamine receptor 5B, pseudogene	ENSMUSG00000050534	1	121509842	121528465	-1	Htr5b	5-hydroxytryptamine (serotonin) receptor 5B	dorsal raphe nucleus, testis	4	6
ENSG00000088205	2	117814691	117832377	1	protein_coding	DDX18	DEAD-box helicase 18	ENSMUSG00000001674	1	121553835	121567989	-1	Ddx18	DEAD (Asp-Glu-Ala-Asp) box polypeptide 18
ENSG00000136718	2	130342877	130347967	1	protein_coding	IMP4	IMP U3 small nucleolar ribonucleoprotein 4	ENSMUSG00000026127	1	34439851	34449356	1	Imp4	IMP4, U3 small nucleolar ribonucleoprotein
ENSG00000072135	2	130356045	130375405	1	protein_coding	PTPN18	protein tyrosine phosphatase non-receptor type 18	ENSMUSG00000026126	1	34459762	34475733	1	Ptpn18	protein tyrosine phosphatase, non-receptor type 18
ENSG00000184761	2	130539095	130549883	-1	transcribed_unprocessed_pseudogene	PRSS40B	serine protease 40B (pseudogene)	ENSMUSG00000037529	1	34543968	34560943	-1	Prss40	protease, serine 40	testis	4	10
ENSG00000178171	2	130755435	130768134	1	protein_coding	AMER3	APC membrane recruitment protein 3	ENSMUSG00000045174	1	34579657	34590944	1	Amer3	APC membrane recruitment 3
ENSG00000136002	2	130836916	131047263	1	protein_coding	ARHGEF4	Rho guanine nucleotide exchange factor 4	ENSMUSG00000037509	1	34678188	34813309	1	Arhgef4	Rho guanine nucleotide exchange factor (GEF) 4
ENSG00000160801	3	46877721	46903799	1	protein_coding	PTH1R	parathyroid hormone 1 receptor	ENSMUSG00000032492	9	110722085	110747145	-1	Pth1r	parathyroid hormone 1 receptor
ENSG00000160808	3	46835111	46882172	-1	protein_coding	MYL3	myosin light chain 3	ENSMUSG00000059741	9	110741861	110769798	1	Myl3	myosin, light polypeptide 3
ENSG00000261603	3	46719583	46736429	-1	transcribed_unitary_pseudogene	PRSS46P	serine protease 46, pseudogene	ENSMUSG00000049719	9	110844506	110856522	1	Prss46	protease, serine 46	testis	4	11
ENSG00000181585	3	46694528	46710886	1	protein_coding	TMIE	transmembrane inner ear	ENSMUSG00000049555	9	110865711	110880113	-1	Tmie	transmembrane inner ear
ENSG00000178038	3	46668995	46693704	-1	protein_coding	ALS2CL	ALS2 C-terminal like	ENSMUSG00000044037	9	110879870	110900530	1	Als2cl	ALS2 C-terminal like
ENSG00000114021	3	100334739	100361635	1	protein_coding	NIT2	nitrilase family member 2	ENSMUSG00000022751	16	57156665	57167341	-1	Nit2	nitrilase family, member 2
ENSG00000036054	3	100260992	100325251	1	protein_coding	TBC1D23	TBC1 domain family member 23	ENSMUSG00000022749	16	57168862	57231504	-1	Tbc1d23	TBC1 domain family, member 23
ENSG00000235156	3	100185687	100211766	1	transcribed_unitary_pseudogene	TMEM30CP	transmembrane protein 30C, pseudogene	ENSMUSG00000022753	16	57266139	57292865	-1	Tmem30c	transmembrane protein 30C	testis	4	12
ENSG00000184220	3	99817837	100181732	1	protein_coding	CMSS1	cms1 ribosomal small subunit homolog	ENSMUSG00000022748	16	57302000	57606864	-1	Cmss1	cms small ribosomal subunit 1
ENSG00000168386	3	99830141	100114513	-1	protein_coding	FILIP1L	filamin A interacting protein 1 like	ENSMUSG00000043336	16	57353093	57573126	1	Filip1l	filamin A interacting protein 1-like
ENSG00000127415	4	986997	1004564	1	protein_coding	IDUA	alpha-L-iduronidase	ENSMUSG00000033540	5	108660331	108684557	1	Idua	iduronidase, alpha-L
ENSG00000145217	4	979073	993440	-1	protein_coding	SLC26A1	solute carrier family 26 member 1	ENSMUSG00000046959	5	108669878	108675569	-1	Slc26a1	solute carrier family 26 (sulfate transporter), member 1
ENSG00000127418	4	1009936	1026898	1	protein_coding	FGFRL1	fibroblast growth factor receptor like 1	ENSMUSG00000008090	5	108692382	108706924	1	Fgfrl1	fibroblast growth factor receptor-like 1
ENSG00000178222	4	1056250	1113564	-1	protein_coding	RNF212	ring finger protein 212	ENSMUSG00000055385	5	108729290	108774982	-1	Rnf212	ring finger protein 212
ENSG00000215367	4	1115197	1153726	-1	transcribed_unitary_pseudogene	TMED11P	transmembrane p24 trafficking protein 11, pseudogene	ENSMUSG00000004821	5	108777235	108795363	-1	Tmed11	transmembrane p24 trafficking protein 11	pancreas	5	11
ENSG00000145832	5	135579202	135889770	1	protein_coding	SLC25A48	solute carrier family 25 member 48	ENSMUSG00000021509	13	56438355	56474239	1	Slc25a48	solute carrier family 25, member 48
ENSG00000145839	5	135892246	135895841	-1	protein_coding	IL9	interleukin 9	ENSMUSG00000021538	13	56479277	56482246	-1	Il9	interleukin 9
ENSG00000164616	5	135930317	135951591	1	transcribed_unitary_pseudogene	FBXL21P	F-box and leucine rich repeat protein 21, pseudogene	ENSMUSG00000035509	13	56522472	56537898	1	Fbxl21	F-box and leucine-rich repeat protein 21	brain	4	10
ENSG00000145826	5	135922279	135954983	-1	protein_coding	LECT2	leukocyte cell derived chemotaxin 2	ENSMUSG00000021539	13	56542464	56548502	-1	Lect2	leukocyte cell-derived chemotaxin 2
ENSG00000120708	5	136028988	136063818	1	protein_coding	TGFBI	transforming growth factor beta induced	ENSMUSG00000035493	13	56609523	56639562	1	Tgfbi	transforming growth factor, beta induced
ENSG00000113205	5	141100473	141103827	1	protein_coding	PCDHB3	protocadherin beta 3	ENSMUSG00000045498	18	37300799	37304585	1	Pcdhb3	protocadherin beta 3
ENSG00000113211	5	141150022	141153287	1	protein_coding	PCDHB6	protocadherin beta 6	ENSMUSG00000047307	18	37442500	37446209	1	Pcdhb13	protocadherin beta 13
ENSG00000255622	5	141155996	141159061	1	transcribed_unprocessed_pseudogene	PCDHB17P	protocadherin beta 17 pseudogene	ENSMUSG00000044043	18	37447656	37456350	1	Pcdhb14	protocadherin beta 14	everywhere, testis	4	9
ENSG00000113212	5	141172644	141176383	1	protein_coding	PCDHB7	protocadherin beta 7	ENSMUSG00000047033	18	37473540	37476340	1	Pcdhb15	protocadherin beta 15
ENSG00000187372	5	141213919	141218979	1	protein_coding	PCDHB13	protocadherin beta 13	ENSMUSG00000047910	18	37477814	37483038	1	Pcdhb16	protocadherin beta 16
ENSG00000079689	6	25652201	25701783	1	protein_coding	SCGN	secretagogin, EF-hand calcium binding protein	ENSMUSG00000021337	13	23953456	23991214	-1	Scgn	secretagogin, EF-hand calcium binding protein
ENSG00000079691	6	25279078	25620530	1	protein_coding	CARMIL1	capping protein regulator and myosin 1 linker 1	ENSMUSG00000021338	13	24012344	24280795	-1	Carmil1	capping protein regulator and myosin 1 linker 1
ENSG00000168405	6	25061626	25452263	-1	transcribed_unitary_pseudogene	CMAHP	cytidine monophospho-N-acetylneuraminic acid hydroxylase, pseudogene	ENSMUSG00000016756	13	24327404	24477377	1	Cmah	cytidine monophospho-N-acetylneuraminic acid hydroxylase	thymus, spleen, liver, kidney, lung, brain	5	12
ENSG00000111913	6	24804282	25042170	-1	protein_coding	RIPOR2	RHO family interacting cell polarization regulator 2	ENSMUSG00000036006	13	24501525	24733816	1	Ripor2	RHO family interacting cell polarization regulator 2
ENSG00000260286	6	24797335	24798917	-1	protein_coding	ARMH2	armadillo like helical domain containing 2	ENSMUSG00000085861	13	24741232	24746592	1	Armh2	armadillo-like helical domain containing 2
ENSG00000135587	6	109440724	109443919	1	protein_coding	SMPD2	sphingomyelin phosphodiesterase 2	ENSMUSG00000019822	10	41485642	41490369	-1	Smpd2	sphingomyelin phosphodiesterase 2, neutral
ENSG00000135535	6	109366514	109382467	-1	protein_coding	CD164	CD164 molecule	ENSMUSG00000019818	10	41519414	41531048	1	Cd164	CD164 antigen
ENSG00000203799	6	109165831	109355063	1	transcribed_unitary_pseudogene	CCDC162P	coiled-coil domain containing 162, pseudogene	ENSMUSG00000075225	10	41538846	41716634	-1	Ccdc162	coiled-coil domain containing 162	everywhere, testis	4	12
ENSG00000183137	6	109095110	109163932	1	protein_coding	CEP57L1	centrosomal protein 57 like 1	ENSMUSG00000019813	10	41718840	41809871	-1	Cep57l1	centrosomal protein 57-like 1
ENSG00000080546	6	108986437	109094819	-1	protein_coding	SESN1	sestrin 1	ENSMUSG00000038332	10	41809935	41908424	1	Sesn1	sestrin 1
ENSG00000093134	6	132722787	132736935	-1	protein_coding	VNN3	vanin 3	ENSMUSG00000020010	10	23851462	23869843	1	Vnn3	vanin 3
ENSG00000112299	6	132680849	132714055	-1	protein_coding	VNN1	vanin 1	ENSMUSG00000037440	10	23894688	23905343	1	Vnn1	vanin 1
ENSG00000237449	6	132594398	132595436	-1	unprocessed_pseudogene	TAAR4P	trace amine associated receptor 4, pseudogene	ENSMUSG00000069707	10	23960494	23961537	1	Taar4	trace amine-associated receptor 4	olfactory epithelium, vomeronasal organ	4	7
ENSG00000135569	6	132588673	132589686	-1	protein_coding	TAAR5	trace amine associated receptor 5	ENSMUSG00000069706	10	23970706	23971719	1	Taar5	trace amine-associated receptor 5
ENSG00000079950	6	132445867	132513198	-1	protein_coding	STX7	syntaxin 7	ENSMUSG00000019998	10	24149302	24190222	1	Stx7	syntaxin 7
ENSG00000187258	7	34658218	34878332	1	protein_coding	NPSR1	neuropeptide S receptor 1	ENSMUSG00000043659	9	24097996	24316398	1	Npsr1	neuropeptide S receptor 1
ENSG00000189212	7	35079989	35186041	-1	transcribed_unprocessed_pseudogene	DPY19L2P1	DPY19L2 pseudogene 1	ENSMUSG00000085576	9	24557047	24696293	-1	Dpy19l2	dpy-19-like 2 (C. elegans)	testis	5	9
ENSG00000164532	7	35202430	35254100	-1	protein_coding	TBX20	T-box transcription factor 20	ENSMUSG00000031965	9	24718138	24774303	-1	Tbx20	T-box 20
ENSG00000122557	7	35632659	35695571	-1	protein_coding	HERPUD2	HERPUD family member 2	ENSMUSG00000008429	9	25108132	25151820	-1	Herpud2	HERPUD family member 2
ENSG00000122545	7	35800932	35907105	1	protein_coding	SEPTIN7	septin 7	ENSMUSG00000001833	9	25252439	25308571	1	Sept7	septin 7
ENSG00000136573	8	11486894	11564599	1	protein_coding	BLK	BLK proto-oncogene, Src family tyrosine kinase	ENSMUSG00000014453	14	63372836	63417037	-1	Blk	B lymphoid kinase
ENSG00000154319	8	11421476	11475908	-1	protein_coding	FAM167A	family with sequence similarity 167 member A	ENSMUSG00000035095	14	63436394	63465498	1	Fam167a	family with sequence similarity 167, member A
ENSG00000154316	8	11339637	11368452	1	transcribed_unitary_pseudogene	TDH	L-threonine dehydrogenase (pseudogene)	ENSMUSG00000021953	14	63492347	63509092	-1	Tdh	L-threonine dehydrogenase	caecum, ileum, colon, testis	4	12
ENSG00000104643	8	11284816	11328146	1	protein_coding	MTMR9	myotubularin related protein 9	ENSMUSG00000035078	14	63519651	63543982	-1	Mtmr9	myotubularin related protein 9
ENSG00000171044	8	10896045	11201833	-1	protein_coding	XKR6	XK related 6	ENSMUSG00000035067	14	63606503	63820809	1	Xkr6	X-linked Kx blood group related 6
ENSG00000131203	8	39902275	39928790	1	protein_coding	IDO1	indoleamine 2,3-dioxygenase 1	ENSMUSG00000031551	8	24584136	24597009	-1	Ido1	indoleamine 2,3-dioxygenase 1
ENSG00000168619	8	39584489	39730065	1	protein_coding	ADAM18	ADAM metallopeptidase domain 18	ENSMUSG00000031552	8	24602246	24674755	-1	Adam18	a disintegrin and metallopeptidase domain 18
ENSG00000196115	8	39314591	39417378	1	transcribed_unitary_pseudogene	ADAM5	ADAM metallopeptidase domain 5 (pseudogene)	ENSMUSG00000031554	8	24727093	24824369	-1	Adam5	a disintegrin and metallopeptidase domain 5	testis	4	9
ENSG00000197140	8	39106990	39284917	1	protein_coding	ADAM32	ADAM metallopeptidase domain 32	ENSMUSG00000037437	8	24836140	24948804	-1	Adam32	a disintegrin and metallopeptidase domain 32
ENSG00000168615	8	38996869	39105261	1	protein_coding	ADAM9	ADAM metallopeptidase domain 9	ENSMUSG00000031555	8	24949611	25016927	-1	Adam9	a disintegrin and metallopeptidase domain 9 (meltrin gamma)
ENSG00000137103	9	35814451	35865518	1	protein_coding	TMEM8B	transmembrane protein 8B	ENSMUSG00000078716	4	43668971	43692668	1	Tmem8b	transmembrane protein 8B
ENSG00000235387	9	35909490	35937153	1	protein_coding	SPAAR	small regulatory polypeptide of amino acid response	ENSMUSG00000028475	4	43730034	43759462	1	Spaar	small regulatory polypeptide of amino acid response
ENSG00000228307	9	35962195	36014623	1	transcribed_unprocessed_pseudogene	OR2S1P	olfactory receptor family 2 subfamily S member 1 pseudogene	ENSMUSG00000071000	4	43851565	43857595	1	Olfr155	olfactory receptor 155	olfactory epithelium	5	11
ENSG00000122707	9	36036913	36124455	1	protein_coding	RECK	reversion inducing cysteine rich protein with kazal motifs	ENSMUSG00000028476	4	43875530	43944806	1	Reck	reversion-inducing-cysteine-rich protein with kazal motifs
ENSG00000122694	9	36136536	36163913	1	protein_coding	GLIPR2	GLI pathogenesis related 2	ENSMUSG00000028480	4	43957401	43979118	1	Glipr2	GLI pathogenesis-related 2
ENSG00000196196	9	35906202	35907136	1	protein_coding	HRCT1	histidine rich carboxyl terminus 1	ENSMUSG00000071001	4	43727188	43728639	1	Hrct1	histidine rich carboxyl terminus 1
ENSG00000235387	9	35909490	35937153	1	protein_coding	SPAAR	small regulatory polypeptide of amino acid response	ENSMUSG00000028475	4	43730034	43759462	1	Spaar	small regulatory polypeptide of amino acid response
ENSG00000179443	9	35991336	35992285	-1	unprocessed_pseudogene	OR13C6P	olfactory receptor family 13 subfamily C member 6 pseudogene	ENSMUSG00000044801	4	43770050	43771009	-1	Olfr159	olfactory receptor 159	medial nasal prominence	5	11
ENSG00000122707	9	36036913	36124455	1	protein_coding	RECK	reversion inducing cysteine rich protein with kazal motifs	ENSMUSG00000028476	4	43875530	43944806	1	Reck	reversion-inducing-cysteine-rich protein with kazal motifs
ENSG00000122694	9	36136536	36163913	1	protein_coding	GLIPR2	GLI pathogenesis related 2	ENSMUSG00000028480	4	43957401	43979118	1	Glipr2	GLI pathogenesis-related 2
ENSG00000149798	11	65314866	65322417	1	protein_coding	CDC42EP2	CDC42 effector protein 2	ENSMUSG00000045664	19	5915636	5924816	-1	Cdc42ep2	CDC42 effector protein (Rho GTPase binding) 2
ENSG00000014138	11	65261920	65305589	1	protein_coding	POLA2	DNA polymerase alpha 2, accessory subunit	ENSMUSG00000024833	19	5940542	5964202	-1	Pola2	polymerase (DNA directed), alpha 2
ENSG00000197847	11	65213840	65242757	1	transcribed_unitary_pseudogene	SLC22A20P	solute carrier family 22 member 20, pseudogene	ENSMUSG00000037451	19	5970234	5986143	-1	Slc22a20	solute carrier family 22 (organic anion transporter), member 20	testis, olfactory epithelium, vomeronasal organ	5	6
ENSG00000014216	11	65180566	65212006	1	protein_coding	CAPN1	calpain 1	ENSMUSG00000024942	19	5988545	6015897	-1	Capn1	calpain 1
ENSG00000162298	11	65121780	65134533	-1	protein_coding	SYVN1	synoviolin 1	ENSMUSG00000024807	19	6046576	6053712	1	Syvn1	synovial apoptosis inhibitor 1, synoviolin
ENSG00000111206	12	2857681	2877155	-1	protein_coding	FOXM1	forkhead box M1	ENSMUSG00000001517	6	128362967	128376146	1	Foxm1	forkhead box M1
ENSG00000283297	12	2849046	2857039	-1	protein_coding	TEX52	testis expressed 52	ENSMUSG00000079304	6	128375456	128385144	1	Tex52	testis expressed 52
ENSG00000111203	12	2812622	2859791	1	protein_coding	ITFG2	integrin alpha FG-GAP repeat containing 2	ENSMUSG00000001518	6	128409444	128424931	-1	Itfg2	integrin alpha FG-GAP repeat containing 2
ENSG00000004478	12	2794970	2805423	1	protein_coding	FKBP4	FKBP prolyl isomerase 4	ENSMUSG00000030357	6	128429735	128438677	-1	Fkbp4	FK506 binding protein 4
ENSG00000256069	12	9228533	9275817	-1	transcribed_unprocessed_pseudogene	A2MP1	alpha-2-macroglobulin pseudogene 1	ENSMUSG00000047228	6	128539821	128581608	-1	A2ml1	alpha-2-macroglobulin like 1	submandibular gland, ovary	5	12
ENSG00000256667	12	10588063	10599669	-1	transcribed_unprocessed_pseudogene	KLRA1P	killer cell lectin like receptor A1, pseudogene	ENSMUSG00000030187	6	131219223	131247362	-1	Klra2	killer cell lectin-like receptor, subfamily A, member 2	axillary lymph node, bone, spleen, lung	5	12
ENSG00000111196	12	10604193	10613609	-1	protein_coding	MAGOHB	mago homolog B, exon junction complex subunit	ENSMUSG00000030188	6	131284388	131293244	-1	Magohb	mago homolog B, exon junction complex core component
ENSG00000060140	12	10618923	10674318	-1	protein_coding	STYK1	serine/threonine/tyrosine kinase 1	ENSMUSG00000032899	6	131299142	131353597	-1	Styk1	serine/threonine/tyrosine kinase 1
ENSG00000060138	12	10699089	10723323	-1	protein_coding	YBX3	Y-box binding protein 3	ENSMUSG00000030189	6	131364855	131388476	-1	Ybx3	Y box protein 3
ENSG00000121377	12	10801532	10802627	-1	protein_coding	TAS2R7	taste 2 receptor member 7	ENSMUSG00000054497	6	131629823	131630912	-1	Tas2r130	taste receptor, type 2, member 130
ENSG00000170473	12	55901413	55932618	-1	protein_coding	PYM1	PYM homolog 1, exon junction complex associated factor	ENSMUSG00000064030	10	128747889	128766564	1	Pym1	PYM homolog 1, exon junction complex associated factor
ENSG00000123342	12	55835433	55842966	-1	protein_coding	MMP19	matrix metallopeptidase 19	ENSMUSG00000025355	10	128790910	128800824	1	Mmp19	matrix metallopeptidase 19
ENSG00000182796	12	55829608	55836246	1	transcribed_unitary_pseudogene	TMEM198B	transmembrane protein 198B (pseudogene)	ENSMUSG00000047090	10	128800036	128804370	-1	Tmem198b	transmembrane protein 198b	pituitary gland (hypophysis)	4	9
ENSG00000135392	12	55820960	55830824	-1	protein_coding	DNAJC14	DnaJ heat shock protein family (Hsp40) member C14	ENSMUSG00000025354	10	128804062	128819446	1	Dnajc14	DnaJ heat shock protein family (Hsp40) member C14
ENSG00000205323	12	55752463	55817724	-1	protein_coding	SARNP	SAP domain containing ribonucleoprotein	ENSMUSG00000078427	10	128817333	128877629	1	Sarnp	SAP domain containing ribonucleoprotein
ENSG00000186047	13	50519364	50843939	-1	protein_coding	DLEU7	deleted in lymphocytic leukemia 7	ENSMUSG00000048281	14	62276231	62293047	-1	Dleu7	deleted in lymphocytic leukemia, 7
ENSG00000136104	13	50909747	51024120	1	protein_coding	RNASEH2B	ribonuclease H2 subunit B	ENSMUSG00000021932	14	62292589	62372992	1	Rnaseh2b	ribonuclease H2, subunit B
ENSG00000123201	13	50994511	51080862	-1	transcribed_unitary_pseudogene	GUCY1B2	guanylate cyclase 1 soluble subunit beta 2 (pseudogene)	ENSMUSG00000021933	14	62392676	62456289	-1	Gucy1b2	guanylate cyclase 1, soluble, beta 2	heart, brain	4	2
ENSG00000226792	13	51082119	51200252	-1	protein_coding	C13orf42	chromosome 13 open reading frame 42	ENSMUSG00000100486	14	62463414	62566921	-1	Gm4131	predicted gene 4131
ENSG00000150510	13	51222334	51284241	1	protein_coding	FAM124A	family with sequence similarity 124 member A	ENSMUSG00000035184	14	62555737	62608486	1	Fam124a	family with sequence similarity 124, member A
ENSG00000151287	13	102765888	102773811	-1	protein_coding	TEX30	testis expressed 30	ENSMUSG00000026049	1	44086613	44102441	-1	Tex30	testis expressed 30
ENSG00000134901	13	102784281	102798976	-1	protein_coding	POGLUT2	protein O-glucosyltransferase 2	ENSMUSG00000026047	1	44106546	44118808	-1	Poglut2	protein O-glucosyltransferase 2
ENSG00000134897	13	102799119	102841533	1	protein_coding	BIVM	basic, immunoglobulin-like variable motif containing	ENSMUSG00000041684	1	44118957	44144770	1	Bivm	basic, immunoglobulin-like variable motif containing
ENSG00000134899	13	102807146	102876001	1	protein_coding	ERCC5	ERCC excision repair 5, endonuclease	ENSMUSG00000026048	1	44147744	44181260	1	Ercc5	excision repair cross-complementing rodent repair deficiency, complementation group 5
ENSG00000250878	13	102880099	102896033	1	transcribed_unprocessed_pseudogene	METTL21EP	methyltransferase like 21E, pseudogene	ENSMUSG00000046828	1	44204070	44218961	-1	Mettl21e	methyltransferase like 21E	muscle, lung	5	12
ENSG00000198732	14	69854131	70032366	1	protein_coding	SMOC1	SPARC related modular calcium binding 1	ENSMUSG00000021136	12	81026808	81186414	1	Smoc1	SPARC related modular calcium binding 1
ENSG00000100678	14	70044217	70189070	-1	protein_coding	SLC8A3	solute carrier family 8 member A3	ENSMUSG00000079055	12	81197915	81333180	-1	Slc8a3	solute carrier family 8 (sodium/calcium exchanger), member 3
ENSG00000259158	14	70453541	70483775	-1	transcribed_unprocessed_pseudogene	ADAM20P1	ADAM metallopeptidase domain 20 pseudogene 1	ENSMUSG00000072974	12	81376991	81379464	-1	Gm4787	predicted gene 4787	testis	4	9
ENSG00000133983	14	70325081	70416984	-1	protein_coding	COX16	cytochrome c oxidase assembly factor COX16	ENSMUSG00000091803	12	81359026	81485127	-1	Cox16	cytochrome c oxidase assembly protein 16
ENSG00000213463	14	70366499	70417090	-1	protein_coding	SYNJ2BP	synaptojanin 2 binding protein	ENSMUSG00000090935	12	81497941	81532911	-1	Synj2bp	synaptojanin 2 binding protein
ENSG00000099385	16	30833626	30894960	-1	protein_coding	BCL7C	BAF chromatin remodeling complex subunit BCL7C	ENSMUSG00000030814	7	127661456	127708933	-1	Bcl7c	B cell CLL/lymphoma 7C
ENSG00000150281	16	30896607	30903560	1	protein_coding	CTF1	cardiotrophin 1	ENSMUSG00000042340	7	127712736	127718192	1	Ctf1	cardiotrophin 1
ENSG00000230447	16	30904348	30910208	-1	unitary_pseudogene	CTF2P	cardiotrophin 2, pseudogene	ENSMUSG00000060034	7	127718106	127732166	-1	Ctf2	cardiotrophin 2	olfactory epithelium	5	10
ENSG00000099364	16	30923055	30948783	1	protein_coding	FBXL19	F-box and leucine rich repeat protein 19	ENSMUSG00000030811	7	127744543	127769483	1	Fbxl19	F-box and leucine-rich repeat protein 19
ENSG00000175938	16	30949068	30956461	1	protein_coding	ORAI3	ORAI calcium release-activated calcium modulator 3	ENSMUSG00000043964	7	127769815	127775150	1	Orai3	ORAI calcium release-activated calcium modulator 3
ENSG00000184166	17	3088484	3104422	-1	protein_coding	OR1D2	olfactory receptor family 1 subfamily D member 2	ENSMUSG00000058275	11	74362069	74366218	1	Olfr412	olfactory receptor 412
ENSG00000132359	17	2755705	3037741	1	protein_coding	AC002316.1	RAP1 GTPase activating protein 2	ENSMUSG00000038807	11	74383356	74610915	-1	Rap1gap2	RAP1 GTPase activating protein 2
ENSG00000261963	17	2724411	2749504	-1	unitary_pseudogene	CCDC92B	coiled-coil domain containing 92B	ENSMUSG00000069814	11	74619605	74641516	1	Ccdc92b	coiled-coil domain containing 92B	liver, brain (cerebellum, corpus striatum), spleen, bone	4	6
ENSG00000132361	17	2689386	2712663	-1	protein_coding	CLUH	clustered mitochondria homolog	ENSMUSG00000020741	11	74649495	74670847	1	Cluh	clustered mitochondria (cluA/CLU1) homolog
ENSG00000007168	17	2593210	2685615	1	protein_coding	PAFAH1B1	platelet activating factor acetylhydrolase 1b regulatory subunit 1	ENSMUSG00000020745	11	74673949	74724670	-1	Pafah1b1	platelet-activating factor acetylhydrolase, isoform 1b, subunit 1
ENSG00000219200	17	7012417	7014532	1	protein_coding	RNASEK	ribonuclease K	ENSMUSG00000093989	11	70238124	70239842	-1	Rnasek	ribonuclease, RNase K
ENSG00000108839	17	6996049	7010754	1	protein_coding	ALOX12	arachidonate 12-lipoxygenase, 12S type	ENSMUSG00000000320	11	70241457	70255353	-1	Alox12	arachidonate 12-lipoxygenase
ENSG00000262943	17	6853861	6954107	1	transcribed_unprocessed_pseudogene	ALOX12P2	arachidonate 12-lipoxygenase pseudogene 2	ENSMUSG00000018907	11	70315610	70322628	-1	Alox12e	arachidonate lipoxygenase, epidermal	skin, thymus, oviduct	5	12
ENSG00000161905	17	4630919	4642294	-1	protein_coding	ALOX15	arachidonate 15-lipoxygenase	ENSMUSG00000018924	11	70344152	70352031	-1	Alox15	arachidonate 15-lipoxygenase
ENSG00000141456	17	4669774	4704337	-1	protein_coding	PELP1	proline, glutamate and leucine rich protein 1	ENSMUSG00000018921	11	70392883	70410031	-1	Pelp1	proline, glutamic acid and leucine rich protein 1
ENSG00000167105	17	50271406	50281485	1	protein_coding	TMEM92	transmembrane protein 92	ENSMUSG00000075610	11	94777217	94782703	-1	Tmem92	transmembrane protein 92
ENSG00000108821	17	50183289	50201632	-1	protein_coding	COL1A1	collagen type I alpha 1 chain	ENSMUSG00000001506	11	94936224	94953042	1	Col1a1	collagen, type I, alpha 1
ENSG00000188662	17	50171428	50181178	-1	transcribed_unitary_pseudogene	H1-9	H1.9 linker histone (pseudogene)	ENSMUSG00000038994	11	94967593	94968456	1	Hils1	histone H1-like protein in spermatids 1	testis	4	7
ENSG00000108823	17	50164214	50175928	1	protein_coding	SGCA	sarcoglycan alpha	ENSMUSG00000001508	11	94962791	94976327	-1	Sgca	sarcoglycan, alpha (dystrophin-associated glycoprotein)
ENSG00000108819	17	50133737	50150677	-1	protein_coding	PPP1R9B	protein phosphatase 1 regulatory subunit 9B	ENSMUSG00000038976	11	94991035	95006899	1	Ppp1r9b	protein phosphatase 1, regulatory subunit 9B
ENSG00000166974	18	34976928	35143470	1	protein_coding	MAPRE2	microtubule associated protein RP/EB family member 2	ENSMUSG00000024277	18	23752333	23893861	1	Mapre2	microtubule-associated protein, RP/EB family, member 2
ENSG00000186812	18	35241030	35267133	1	protein_coding	ZNF397	zinc finger protein 397	ENSMUSG00000024276	18	23954692	23964673	1	Zfp397	zinc finger protein 397
ENSG00000257267	18	35290282	35328390	1	transcribed_unitary_pseudogene	ZNF271P	zinc finger protein 271, pseudogene	ENSMUSG00000063281	18	23989632	24005376	1	Zfp35	zinc finger protein 35	testis, everywhere	5	11
ENSG00000172466	18	35332227	35345482	-1	protein_coding	ZNF24	zinc finger protein 24	ENSMUSG00000051469	18	24009702	24020810	-1	Zfp24	zinc finger protein 24
ENSG00000153391	18	35452230	35497991	-1	protein_coding	INO80C	INO80 complex subunit C	ENSMUSG00000047989	18	24104757	24121953	-1	Ino80c	INO80 complex subunit C
ENSG00000130612	19	40890826	40912357	1	transcribed_unprocessed_pseudogene	CYP2G1P	cytochrome P450 family 2 subfamily G member 1, pseudogene	ENSMUSG00000049685	7	26808892	26821205	1	Cyp2g1	cytochrome P450, family 2, subfamily g, polypeptide 1	olfactory epithelium, vomeronasal organ	4	11
ENSG00000198077	19	40875439	40882752	-1	protein_coding	CYP2A7	cytochrome P450 family 2 subfamily A member 7	ENSMUSG00000091867	7	26931631	26939384	-1	Cyp2a22	cytochrome P450, family 2, subfamily a, polypeptide 22
ENSG00000269858	19	40798996	40808434	1	protein_coding	EGLN2	egl-9 family hypoxia inducible factor 2	ENSMUSG00000058709	7	27158658	27166802	-1	Egln2	egl-9 family hypoxia-inducible factor 2
ENSG00000077312	19	40750637	40765389	1	protein_coding	SNRPA	small nuclear ribonucleoprotein polypeptide A	ENSMUSG00000061479	7	27187005	27196271	-1	Snrpa	small nuclear ribonucleoprotein polypeptide A
ENSG00000188493	19	40740856	40751553	-1	protein_coding	C19orf54	chromosome 19 open reading frame 54	ENSMUSG00000078786	7	27195781	27210186	1	BC024978	cDNA sequence BC024978
ENSG00000268101	19	41050449	41062444	-1	unprocessed_pseudogene	CYP2G2P	cytochrome P450 family 2 subfamily G member 2, pseudogene	ENSMUSG00000049685	7	26808892	26821205	1	Cyp2g1	cytochrome P450, family 2, subfamily g, polypeptide 1	olfactory epithelium, vomeronasal organ	4	11
ENSG00000198077	19	40875439	40882752	-1	protein_coding	CYP2A7	cytochrome P450 family 2 subfamily A member 7	ENSMUSG00000091867	7	26931631	26939384	-1	Cyp2a22	cytochrome P450, family 2, subfamily a, polypeptide 22
ENSG00000269858	19	40798996	40808434	1	protein_coding	EGLN2	egl-9 family hypoxia inducible factor 2	ENSMUSG00000058709	7	27158658	27166802	-1	Egln2	egl-9 family hypoxia-inducible factor 2
ENSG00000077312	19	40750637	40765389	1	protein_coding	SNRPA	small nuclear ribonucleoprotein polypeptide A	ENSMUSG00000061479	7	27187005	27196271	-1	Snrpa	small nuclear ribonucleoprotein polypeptide A
ENSG00000188493	19	40740856	40751553	-1	protein_coding	C19orf54	chromosome 19 open reading frame 54	ENSMUSG00000078786	7	27195781	27210186	1	BC024978	cDNA sequence BC024978
ENSG00000105379	19	51345169	51366418	-1	protein_coding	ETFB	electron transfer flavoprotein subunit beta	ENSMUSG00000004610	7	43444083	43457800	1	Etfb	electron transferring flavoprotein, beta polypeptide
ENSG00000142549	19	51311848	51330354	1	protein_coding	IGLON5	IgLON family member 5	ENSMUSG00000013367	7	43472904	43490075	-1	Iglon5	IgLON family member 5
ENSG00000269021	19	51280862	51283022	1	transcribed_unprocessed_pseudogene	AC063977.5	SIGLEC family like 1 (SIGLECL1) pseudogene	ENSMUSG00000013353	7	43492044	43505940	-1	4931406B18Rik	RIKEN cDNA 4931406B18 gene	testis	4	9
ENSG00000213822	19	51478622	51490952	1	protein_coding	CEACAM18	CEA cell adhesion molecule 18	ENSMUSG00000030472	7	43634707	43649295	1	Ceacam18	carcinoembryonic antigen-related cell adhesion molecule 18
ENSG00000142544	19	51097606	51108409	-1	protein_coding	CTU1	cytosolic thiouridylase subunit 1	ENSMUSG00000038888	7	43672016	43678298	1	Ctu1	cytosolic thiouridylase subunit 1
ENSG00000125831	20	23450403	23452876	-1	protein_coding	CST11	cystatin 11	ENSMUSG00000036958	2	148768609	148771497	-1	Cst11	cystatin 11
ENSG00000125815	20	23491101	23496010	1	protein_coding	CST8	cystatin 8	ENSMUSG00000027442	2	148798785	148805595	1	Cst8	cystatin 8 (cystatin-related epididymal spermatogenic)
ENSG00000204663	20	23519146	23542018	1	transcribed_unprocessed_pseudogene	CST13P	cystatin 13, pseudogene	ENSMUSG00000036924	2	148820081	148830410	1	Cst13	cystatin 13	testis	4	4
ENSG00000101435	20	23564732	23568484	-1	protein_coding	CST9L	cystatin 9 like	ENSMUSG00000027445	2	148835147	148838738	1	Cst9	cystatin 9
ENSG00000101439	20	23626706	23638473	-1	protein_coding	CST3	cystatin C	ENSMUSG00000027447	2	148871722	148875692	-1	Cst3	cystatin C
ENSG00000126001	20	35455164	35519280	1	protein_coding	CEP250	centrosomal protein 250	ENSMUSG00000038241	2	155956458	155998900	1	Cep250	centrosomal protein 250
ENSG00000125991	20	35542021	35557634	1	protein_coding	ERGIC3	ERGIC and golgi 3	ENSMUSG00000005881	2	156008045	156018279	1	Ergic3	ERGIC and golgi 3
ENSG00000088340	20	35558737	35607562	-1	transcribed_unitary_pseudogene	FER1L4	fer-1 like family member 4 (pseudogene)	ENSMUSG00000013338	2	156019139	156052947	-1	Fer1l4	fer-1-like 4 (C. elegans)	urinary bladder, uretus, stomach	5	11
ENSG00000061656	20	35615829	35621094	1	protein_coding	SPAG4	sperm associated antigen 4	ENSMUSG00000038180	2	156065175	156070617	1	Spag4	sperm associated antigen 4
ENSG00000214078	20	35626031	35664956	-1	protein_coding	CPNE1	copine 1	ENSMUSG00000074643	2	156071842	156111965	-1	Cpne1	copine I
