# Supplementary material for: Protein-Coding Genes in Euarchontoglires with Pseudogene Homologs in Humans
Source: Life (Basel). 2020 Sep 10;10(9):192. doi: 10.3390/life10090192 (PMC7555810; doi:10.3390/life10090192)
Supplement: Supplementary file 1 [file life-10-00192-s001.zip › Supplementary Table S6.xlsx]

## Sheet: Table S6
Table S6: Syntenic neighborhoods of human pseudogenes and their consistent functional genes in rat.
Human Gene ID	Chr	Start	End	Strand	Type	Label	Description	Rat Gene ID	Chr	Start	End	Strand	Label	Description	Maximum expression	p, NHH count	q, OWM count
ENSG00000186094	1	48532854	50023954	-1	protein_coding	AGBL4	ATP/GTP binding protein like 4	ENSRNOG00000008011	5	131380297	131455211	1	Agbl4	ATP/GTP binding protein-like 4
ENSG00000132122	1	48295373	48472208	-1	protein_coding	SPATA6	spermatogenesis associated 6	ENSRNOG00000007568	5	131719922	131803853	1	Spata6	spermatogenesis associated 6
ENSG00000117834	1	48222685	48248644	1	protein_coding	SLC5A9	solute carrier family 5 member 9	ENSRNOG00000042950	5	131836934	131860754	-1	Slc5a9	solute carrier family 5 member 9
ENSG00000242267	1	48096092	48182428	-1	transcribed_unprocessed_pseudogene	SKINT1L	Skint1 like (pseudogene)	ENSRNOG00000043194	5	131915382	131943132	1	Skint1	selection and upkeep of intraepithelial T cells 1	thymus	4	9
ENSG00000269113	1	47760528	47997385	-1	protein_coding	TRABD2B	TraB domain containing 2B	ENSRNOG00000029141	5	133221139	133420644	1	Trabd2b	TraB domain containing 2B
ENSG00000117133	1	84479259	84498352	1	protein_coding	RPF1	ribosome production factor 1 homolog	ENSRNOG00000015969	2	252368329	252382955	-1	Rpf1	ribosome production factor 1 homolog
ENSG00000137976	1	84398532	84415018	1	protein_coding	DNASE2B	deoxyribonuclease 2 beta	ENSRNOG00000016262	2	252436332	252451999	-1	Dnase2b	deoxyribonuclease 2 beta
ENSG00000240520	1	84363706	84397831	-1	transcribed_unitary_pseudogene	UOX	urate oxidase (pseudogene)	ENSRNOG00000016339	2	252452269	252488396	1	Uox	urate oxidase	liver	4	12
ENSG00000142875	1	84078062	84238498	1	protein_coding	PRKACB	protein kinase cAMP-activated catalytic subunit beta	ENSRNOG00000004978	2	252605307	252691886	-1	Prkacb	protein kinase cAMP-activated catalytic subunit beta
ENSG00000137941	1	83865024	83999150	-1	protein_coding	TTLL7	tubulin tyrosine ligase like 7	ENSRNOG00000031997	2	252771017	252850495	1	Ttll7	tubulin tyrosine ligase like 7
ENSG00000183291	1	86862445	86914424	-1	protein_coding	SELENOF	selenoprotein F	ENSRNOG00000055257	2	250600823	250633897	1	Selenof	selenoprotein F
ENSG00000097033	1	86704570	86748184	1	protein_coding	SH3GLB1	SH3 domain containing GRB2 like, endophilin B1	ENSRNOG00000012957	2	250709439	250744196	-1	Sh3glb1	SH3 domain -containing GRB2-like endophilin B1
ENSG00000153923	1	86634273	86655376	1	transcribed_unprocessed_pseudogene	CLCA3P	chloride channel accessory 3, pseudogene	ENSRNOG00000013334	2	250755869	250778323	-1	Clca5	chloride channel accessory 5	spleen, testis, thymus	4	12
ENSG00000016602	1	86547078	86580754	1	protein_coding	CLCA4	chloride channel accessory 4	ENSRNOG00000029889	2	250843165	250862419	-1	Clca4	chloride channel accessory 4
ENSG00000016490	1	86468368	86500259	1	protein_coding	CLCA1	chloride channel accessory 1	ENSRNOG00000060831	2	250897969	250923744	-1	Clca1	chloride channel accessory 1
ENSG00000183291	1	86862445	86914424	-1	protein_coding	SELENOF	selenoprotein F	ENSRNOG00000055257	2	250600823	250633897	1	Selenof	selenoprotein F
ENSG00000097033	1	86704570	86748184	1	protein_coding	SH3GLB1	SH3 domain containing GRB2 like, endophilin B1	ENSRNOG00000012957	2	250709439	250744196	-1	Sh3glb1	SH3 domain -containing GRB2-like endophilin B1
ENSG00000153923	1	86634273	86655376	1	transcribed_unprocessed_pseudogene	CLCA3P	chloride channel accessory 3, pseudogene	ENSRNOG00000036877	2	250785534	250805445	-1	Clca4l	chloride channel calcium activated 4-like	testis	4	12
ENSG00000016602	1	86547078	86580754	1	protein_coding	CLCA4	chloride channel accessory 4	ENSRNOG00000029889	2	250843165	250862419	-1	Clca4	chloride channel accessory 4
ENSG00000016490	1	86468368	86500259	1	protein_coding	CLCA1	chloride channel accessory 1	ENSRNOG00000060831	2	250897969	250923744	-1	Clca1	chloride channel accessory 1
ENSG00000177301	1	110519837	110631474	-1	protein_coding	KCNA2	potassium voltage-gated channel subfamily A member 2	ENSRNOG00000018285	2	209838869	209852471	1	Kcna2	potassium voltage-gated channel subfamily A member 2
ENSG00000143105	1	110517217	110519175	-1	protein_coding	KCNA10	potassium voltage-gated channel subfamily A member 10	ENSRNOG00000050416	2	209920590	209932665	1	Kcna10	potassium voltage-gated channel subfamily A member 10
ENSG00000240194	1	110480752	110491277	1	transcribed_unitary_pseudogene	CYMP	chymosin, pseudogene	ENSRNOG00000018236	2	209962848	209973205	-1	Cym	chymosin	spleen, testis, adrenal gland	4	2
ENSG00000143125	1	110451149	110457358	1	protein_coding	PROK1	prokineticin 1	ENSRNOG00000018201	2	209987992	209993250	-1	Prok1	prokineticin 1
ENSG00000134248	1	110401249	110407942	-1	protein_coding	LAMTOR5	late endosomal/lysosomal adaptor, MAPK and MTOR activator 5	ENSRNOG00000018186	2	210034095	210039451	1	Lamtor5	late endosomal/lysosomal adaptor, MAPK and MTOR activator 5
ENSG00000010932	1	171248471	171285978	1	protein_coding	FMO1	flavin containing dimethylaniline monoxygenase 1	ENSRNOG00000034191	13	80712882	80745347	-1	Fmo1	flavin containing dimethylaniline monoxygenase 1
ENSG00000094963	1	171185249	171212686	1	protein_coding	FMO2	flavin containing dimethylaniline monoxygenase 2	ENSRNOG00000003510	13	80755058	80775264	-1	Fmo2	flavin containing dimethylaniline monoxygenase 2
ENSG00000117507	1	171137740	171161568	1	transcribed_unitary_pseudogene	FMO6P	flavin containing dimethylaniline monoxygenase 6, pseudogene	ENSRNOG00000049851	13	80791565	80819218	-1	Fmo6	flavin containing monooxygenase 6	lung, kidney, adrenal gland, liver	5	9
ENSG00000007933	1	171090901	171117819	1	protein_coding	FMO3	flavin containing dimethylaniline monoxygenase 3	ENSRNOG00000003620	13	80837420	80862963	-1	Fmo3	flavin containing dimethylaniline monoxygenase 3
ENSG00000117501	1	170935471	171064765	1	protein_coding	MROH9	maestro heat like repeat family member 9	ENSRNOG00000003698	13	80928995	80968971	-1	Mroh9	maestro heat-like repeat family member 9
ENSG00000196352	1	207321376	207386804	1	protein_coding	CD55	CD55 molecule (Cromer blood group)	ENSRNOG00000003927	13	47126741	47154292	-1	Cd55	CD55 molecule (Cromer blood group)
ENSG00000224462	1	207165496	207183910	1	unprocessed_pseudogene	C4BPAP1	C4BPA pseudogene 1	ENSRNOG00000025862	13	47286393	47331187	-1	Zp3r	zona pellucida 3 receptor	testis	4	9
ENSG00000123838	1	207104233	207144972	1	protein_coding	C4BPA	complement component 4 binding protein alpha	ENSRNOG00000004062	13	47342079	47377703	-1	C4bpa	complement component 4 binding protein, alpha
ENSG00000123843	1	207088860	207099993	1	protein_coding	C4BPB	complement component 4 binding protein beta	ENSRNOG00000004125	13	47387173	47397890	-1	C4bpb	complement component 4 binding protein, beta
ENSG00000123836	1	207034366	207081024	1	protein_coding	PFKFB2	6-phosphofructo-2-kinase/fructose-2,6-biphosphatase 2	ENSRNOG00000004162	13	47413458	47440682	-1	Pfkfb2	6-phosphofructo-2-kinase/fructose-2,6-biphosphatase 2
ENSG00000181201	1	228464103	228464626	-1	unitary_pseudogene	H2BU2P	H2B.U histone 2, pseudogene	ENSRNOG00000043419	10	45289741	45290370	1	Hist3h2ba	histone cluster 3, H2ba	spleen, brain, thymus, testis	4	10
ENSG00000196890	1	228458107	228460470	1	protein_coding	H2BU1	H2B.U histone 1	ENSRNOG00000031790	10	45296638	45297385	-1	H2bu1	H2B.U histone 1
ENSG00000162931	1	228407935	228416861	-1	protein_coding	TRIM17	tripartite motif containing 17	ENSRNOG00000022983	10	45297937	45314837	1	Trim17	tripartite motif-containing 17
ENSG00000154370	1	228393673	228406835	-1	protein_coding	TRIM11	tripartite motif containing 11	ENSRNOG00000002915	10	45322248	45335030	1	Trim11	tripartite motif-containing 11
ENSG00000154358	1	228208063	228378876	1	protein_coding	OBSCN	obscurin, cytoskeletal calmodulin and titin-interacting RhoGEF	ENSRNOG00000058068	10	45338009	45481008	-1	Obscn	obscurin, cytoskeletal calmodulin and titin-interacting RhoGEF
ENSG00000275052	2	55547292	55618880	-1	protein_coding	PPP4R3B	protein phosphatase 4 regulatory subunit 3B	ENSRNOG00000003712	14	113570150	113618138	1	Ppp4r3b	protein phosphatase 4, regulatory subunit 3B
ENSG00000115355	2	55287842	55419895	-1	protein_coding	CCDC88A	coiled-coil domain containing 88A	ENSRNOG00000004057	14	113867209	113932263	1	Ccdc88a	coiled coil domain containing 88A
ENSG00000162997	2	55282319	55284522	1	transcribed_unitary_pseudogene	PRORSD1P	prolyl-tRNA synthetase associated domain containing 1, pseudogene	ENSRNOG00000004145	14	113938061	113940330	-1	Prorsd1	prolyl-tRNA synthetase associated domain containing 1	everywhere, testis	5	9
ENSG00000085760	2	55236595	55269347	-1	protein_coding	MTIF2	mitochondrial translational initiation factor 2	ENSRNOG00000004161	14	113945843	113965745	1	Mtif2	mitochondrial translational initiation factor 2
ENSG00000143947	2	55231903	55235853	1	protein_coding	RPS27A	ribosomal protein S27a	ENSRNOG00000004426	14	113966611	113968268	-1	Rps27a	ribosomal protein S27a
ENSG00000082898	2	61477849	61538626	-1	protein_coding	XPO1	exportin 1	ENSRNOG00000009935	14	108007724	108049660	1	Xpo1	exportin 1
ENSG00000115464	2	61187463	61471087	-1	protein_coding	USP34	ubiquitin specific peptidase 34	ENSRNOG00000051889	14	108143869	108264706	1	Usp34	ubiquitin specific peptidase 34
ENSG00000173209	2	61177418	61191203	1	transcribed_unitary_pseudogene	AHSA2P	activator of HSP90 ATPase homolog 2, pseudogene	ENSRNOG00000052142	14	108265207	108273938	-1	Ahsa2	activator of HSP90 ATPase homolog 2	everywhere, testis	5	12
ENSG00000237651	2	61145068	61164829	1	protein_coding	C2orf74	chromosome 2 open reading frame 74	ENSRNOG00000051590	14	108281907	108285008	-1	LOC690352	hypothetical protein LOC690352
ENSG00000162929	2	61065871	61138034	1	protein_coding	KIAA1841	KIAA1841	ENSRNOG00000054669	14	108305418	108372157	-1	RGD1305110	similar to KIAA1841 protein
ENSG00000125629	2	118088452	118110997	1	protein_coding	INSIG2	insulin induced gene 2	ENSRNOG00000002478	13	37266312	37287458	-1	Insig2	insulin induced gene 2
ENSG00000125633	2	117915478	118014133	-1	protein_coding	CCDC93	coiled-coil domain containing 93	ENSRNOG00000002514	13	37400476	37468840	1	Ccdc93	coiled-coil domain containing 93
ENSG00000125631	2	117859427	117934942	1	transcribed_unprocessed_pseudogene	HTR5BP	5-hydroxytryptamine receptor 5B, pseudogene	ENSRNOG00000002549	13	37479758	37492680	-1	Htr5b	5-hydroxytryptamine (serotonin) receptor 5B	brain, thymus	4	6
ENSG00000088205	2	117814691	117832377	1	protein_coding	DDX18	DEAD-box helicase 18	ENSRNOG00000025430	13	37522561	37536066	-1	Ddx18	DEAD-box helicase 18
ENSG00000072135	2	130356045	130375405	1	protein_coding	PTPN18	protein tyrosine phosphatase non-receptor type 18	ENSRNOG00000013415	9	40972089	40988790	1	Ptpn18	protein tyrosine phosphatase, non-receptor type 18
ENSG00000183292	2	130570829	130584161	1	transcribed_unprocessed_pseudogene	PRSS40A	serine protease 40A (pseudogene)	ENSRNOG00000014001	9	41061116	41069929	-1	Prss40	protease, serine, 40	testis	4	9
ENSG00000178171	2	130755435	130768134	1	protein_coding	AMER3	APC membrane recruitment protein 3	ENSRNOG00000023603	9	41096835	41099189	1	Amer3	APC membrane recruitment protein 3
ENSG00000136002	2	130836916	131047263	1	protein_coding	ARHGEF4	Rho guanine nucleotide exchange factor 4	ENSRNOG00000014035	9	41295909	41302501	1	Arhgef4	Rho guanine nucleotide exchange factor 4
ENSG00000115762	2	131104847	131353709	1	protein_coding	PLEKHB2	pleckstrin homology domain containing B2	ENSRNOG00000014162	9	41348449	41381101	1	Plekhb2	pleckstrin homology domain containing B2
ENSG00000160801	3	46877721	46903799	1	protein_coding	PTH1R	parathyroid hormone 1 receptor	ENSRNOG00000020948	8	118988053	119012671	-1	Pth1r	parathyroid hormone 1 receptor
ENSG00000160808	3	46835111	46882172	-1	protein_coding	MYL3	myosin light chain 3	ENSRNOG00000020955	8	119030875	119036996	1	Myl3	myosin light chain 3
ENSG00000261603	3	46719583	46736429	-1	transcribed_unitary_pseudogene	PRSS46P	serine protease 46, pseudogene	ENSRNOG00000020981	8	119121669	119133546	1	Prss46	protease, serine, 46	testis	4	11
ENSG00000181585	3	46694528	46710886	1	protein_coding	TMIE	transmembrane inner ear	ENSRNOG00000027799	8	119142434	119157071	-1	Tmie	transmembrane inner ear
ENSG00000178038	3	46668995	46693704	-1	protein_coding	ALS2CL	ALS2 C-terminal like	ENSRNOG00000033921	8	119160731	119174830	1	Als2cl	ALS2 C-terminal like
ENSG00000168386	3	99830141	100114513	-1	protein_coding	FILIP1L	filamin A interacting protein 1 like	ENSRNOG00000001645	11	45039461	45124423	-1	Filip1l	filamin A interacting protein 1-like
ENSG00000184220	3	99817837	100181732	1	protein_coding	CMSS1	cms1 ribosomal small subunit homolog	ENSRNOG00000027888	11	45304068	45330481	1	Cmss1	cms1 ribosomal small subunit homolog
ENSG00000235156	3	100185687	100211766	1	transcribed_unitary_pseudogene	TMEM30CP	transmembrane protein 30C, pseudogene	ENSRNOG00000001644	11	45339366	45356473	1	Tmem30c	transmembrane protein 30C	testis	4	12
ENSG00000036054	3	100260992	100325251	1	protein_coding	TBC1D23	TBC1 domain family member 23	ENSRNOG00000001642	11	45401403	45459821	1	Tbc1d23	TBC1 domain family, member 23
ENSG00000114021	3	100334739	100361635	1	protein_coding	NIT2	nitrilase family member 2	ENSRNOG00000027797	11	45462345	45473104	1	Nit2	nitrilase family, member 2
ENSG00000215367	4	1115197	1153726	-1	transcribed_unitary_pseudogene	TMED11P	transmembrane p24 trafficking protein 11, pseudogene	ENSRNOG00000000035	14	1937041	1957579	1	Tmed11	transmembrane emp24 protein transport domain containing 11	spleen, liver, testis	5	11
ENSG00000178222	4	1056250	1113564	-1	protein_coding	RNF212	ring finger protein 212	ENSRNOG00000059010	14	1959610	1998102	1	Rnf212	ring finger protein 212
ENSG00000127418	4	1009936	1026898	1	protein_coding	FGFRL1	fibroblast growth factor receptor like 1	ENSRNOG00000024207	14	2018500	2032593	-1	Fgfrl1	fibroblast growth factor receptor-like 1
ENSG00000127415	4	986997	1004564	1	protein_coding	IDUA	alpha-L-iduronidase	ENSRNOG00000000043	14	2042411	2056762	-1	Idua	alpha-L-iduronidase
ENSG00000145217	4	979073	993440	-1	protein_coding	SLC26A1	solute carrier family 26 member 1	ENSRNOG00000000041	14	2050483	2056089	1	Slc26a1	solute carrier family 26 member 1
ENSG00000120708	5	136028988	136063818	1	protein_coding	TGFBI	transforming growth factor beta induced	ENSRNOG00000012216	17	8400146	8429338	-1	Tgfbi	transforming growth factor, beta induced
ENSG00000145826	5	135922279	135954983	-1	protein_coding	LECT2	leukocyte cell derived chemotaxin 2	ENSRNOG00000012189	17	8489266	8495496	1	Lect2	leukocyte cell-derived chemotaxin 2
ENSG00000164616	5	135930317	135951591	1	transcribed_unitary_pseudogene	FBXL21P	F-box and leucine rich repeat protein 21, pseudogene	ENSRNOG00000012168	17	8505996	8520147	-1	Fbxl21	F-box and leucine-rich repeat protein 21	brain, kidney, testis	4	10
ENSG00000145839	5	135892246	135895841	-1	protein_coding	IL9	interleukin 9	ENSRNOG00000012131	17	8558827	8561950	1	Il9	interleukin 9
ENSG00000145832	5	135579202	135889770	1	protein_coding	SLC25A48	solute carrier family 25 member 48	ENSRNOG00000012040	17	8570472	8607494	-1	Slc25a48	solute carrier family 25, member 48
ENSG00000112852	5	141094606	141098703	1	protein_coding	PCDHB2	protocadherin beta 2	ENSRNOG00000039476	18	30375798	30378194	1	Pcdhb2	protocadherin beta 2
ENSG00000113211	5	141150022	141153287	1	protein_coding	PCDHB6	protocadherin beta 6	ENSRNOG00000020062	18	30515962	30518352	1	LOC108348233	protocadherin beta-6-like
ENSG00000255622	5	141155996	141159061	1	transcribed_unprocessed_pseudogene	PCDHB17P	protocadherin beta 17 pseudogene	ENSRNOG00000020059	18	30527705	30530098	1	Pcdhb14	protocadherin beta 14	everywhere, testis	4	9
ENSG00000113212	5	141172644	141176383	1	protein_coding	PCDHB7	protocadherin beta 7	ENSRNOG00000020054	18	30550877	30553237	1	LOC108348201	protocadherin beta-7-like
ENSG00000272674	5	141181399	141186399	1	protein_coding	PCDHB16	protocadherin beta 16	ENSRNOG00000039471	18	30562178	30564577	1	LOC108348771	protocadherin beta-16-like
ENSG00000050393	6	13786557	13814568	-1	protein_coding	MCUR1	mitochondrial calcium uniporter regulator 1	ENSRNOG00000017988	17	24165280	24182425	-1	Mcur1	mitochondrial calcium uniporter regulator 1
ENSG00000180537	6	13924446	13980310	1	protein_coding	RNF182	ring finger protein 182	ENSRNOG00000018070	17	24242642	24291025	1	Rnf182	ring finger protein 182
ENSG00000112149	6	14117256	14136918	1	protein_coding	CD83	CD83 molecule	ENSRNOG00000018092	17	24416651	24435790	1	Cd83	CD83 molecule
ENSG00000137203	6	10393186	10419659	-1	protein_coding	TFAP2A	transcription factor AP-2 alpha	ENSRNOG00000015522	17	24654902	24670457	1	Tfap2a	transcription factor AP-2 alpha
ENSG00000181355	6	9596110	10211608	-1	transcribed_unitary_pseudogene	OFCC1	orofacial cleft 1 candidate 1	ENSRNOG00000059019	17	25082056	25082866	1	AABR07027339.1			5	8
ENSG00000112312	6	24774931	24786099	1	protein_coding	GMNN	geminin DNA replication inhibitor	ENSRNOG00000018782	17	42302540	42310783	1	Gmnn	geminin, DNA replication inhibitor
ENSG00000111913	6	24804282	25042170	-1	protein_coding	RIPOR2	RHO family interacting cell polarization regulator 2	ENSRNOG00000018804	17	42324594	42422053	-1	Ripor2	RHO family interacting cell polarization regulator 2
ENSG00000168405	6	25061626	25452263	-1	transcribed_unitary_pseudogene	CMAHP	cytidine monophospho-N-acetylneuraminic acid hydroxylase, pseudogene	ENSRNOG00000003094	17	42583945	42640221	-1	Cmahp	cytidine monophospho-N-acetylneuraminic acid hydroxylase	spleen, thymus, lung, kidney, colon	5	12
ENSG00000079691	6	25279078	25620530	1	protein_coding	CARMIL1	capping protein regulator and myosin 1 linker 1	ENSRNOG00000016576	17	43050789	43339403	1	Carmil1	capping protein regulator and myosin 1 linker 1
ENSG00000079689	6	25652201	25701783	1	protein_coding	SCGN	secretagogin, EF-hand calcium binding protein	ENSRNOG00000016628	17	43357888	43399321	1	Scgn	secretagogin, EF-hand calcium binding protein
ENSG00000135569	6	132588673	132589686	-1	protein_coding	TAAR5	trace amine associated receptor 5	ENSRNOG00000039869	1	22547662	22548675	-1	Taar5	trace amine-associated receptor 5
ENSG00000237449	6	132594398	132595436	-1	unprocessed_pseudogene	TAAR4P	trace amine associated receptor 4, pseudogene	ENSRNOG00000029877	1	22558787	22559830	-1	Taar4	trace amine-associated receptor 4	testis	4	7
ENSG00000146399	6	132644898	132646051	-1	protein_coding	TAAR1	trace amine associated receptor 1	ENSRNOG00000016073	1	22595477	22596475	-1	Taar1	trace-amine-associated receptor 1
ENSG00000112299	6	132680849	132714055	-1	protein_coding	VNN1	vanin 1	ENSRNOG00000016219	1	22614783	22625204	-1	Vnn1	vanin 1
ENSG00000093134	6	132722787	132736935	-1	protein_coding	VNN3	vanin 3	ENSRNOG00000039865	1	22649081	22661377	-1	Vnn3	vanin 3
ENSG00000187258	7	34658218	34878332	1	protein_coding	NPSR1	neuropeptide S receptor 1	ENSRNOG00000015863	8	25246292	25482647	1	Npsr1		neuropeptide S receptor 1
ENSG00000189212	7	35079989	35186041	-1	transcribed_unprocessed_pseudogene	DPY19L2P1	DPY19L2 pseudogene 1	ENSRNOG00000045585	8	25710472	25829569	-1	Dpy19l2	dpy-19 like 2	testis	5	8
ENSG00000164532	7	35202430	35254100	-1	protein_coding	TBX20	T-box transcription factor 20	ENSRNOG00000016181	8	25850962	25904570	-1	Tbx20	T-box transcription factor 20
ENSG00000122557	7	35632659	35695571	-1	protein_coding	HERPUD2	HERPUD family member 2	ENSRNOG00000029995	8	26266760	26311350	-1	Herpud2	HERPUD family member 2
ENSG00000122545	7	35800932	35907105	1	protein_coding	SEPTIN7	septin 7	ENSRNOG00000006545	8	26413233	26476611	1	Septin7	septin 7
ENSG00000136573	8	11486894	11564599	1	protein_coding	BLK	BLK proto-oncogene, Src family tyrosine kinase	ENSRNOG00000010798	15	46555188	46593653	-1	Blk	BLK proto-oncogene, Src family tyrosine kinase
ENSG00000154319	8	11421476	11475908	-1	protein_coding	FAM167A	family with sequence similarity 167 member A	ENSRNOG00000011316	15	46613810	46643772	1	Fam167a	family with sequence similarity 167, member A
ENSG00000154316	8	11339637	11368452	1	transcribed_unitary_pseudogene	TDH	L-threonine dehydrogenase (pseudogene)	ENSRNOG00000011342	15	46667926	46681467	-1	Tdh	L-threonine dehydrogenase	brain, testis, thymus	4	12
ENSG00000104643	8	11284816	11328146	1	protein_coding	MTMR9	myotubularin related protein 9	ENSRNOG00000011560	15	46693383	46719252	-1	Mtmr9	myotubularin related protein 9
ENSG00000171044	8	10896045	11201833	-1	protein_coding	XKR6	XK related 6	ENSRNOG00000011634	15	46784963	47173335	1	Xkr6	XK related 6
ENSG00000168615	8	38996869	39105261	1	protein_coding	ADAM9	ADAM metallopeptidase domain 9	ENSRNOG00000017231	16	71810377	71887926	1	Adam9	ADAM metallopeptidase domain 9
ENSG00000197140	8	39106990	39284917	1	protein_coding	ADAM32	ADAM metallopeptidase domain 32	ENSRNOG00000025728	16	71889235	71999148	1	Adam32	ADAM metallopeptidase domain 32
ENSG00000196115	8	39314591	39417378	1	transcribed_unitary_pseudogene	ADAM5	ADAM metallopeptidase domain 5 (pseudogene)	ENSRNOG00000017518	16	72010106	72077916	1	Adam5	ADAM metallopeptidase domain 5	testis	4	9
ENSG00000168619	8	39584489	39730065	1	protein_coding	ADAM18	ADAM metallopeptidase domain 18	ENSRNOG00000017683	16	72139063	72210900	1	Adam18	ADAM metallopeptidase domain 18
ENSG00000131203	8	39902275	39928790	1	protein_coding	IDO1	indoleamine 2,3-dioxygenase 1	ENSRNOG00000031189	16	72216326	72228098	1	Ido1	indoleamine 2,3-dioxygenase 1
ENSG00000168828	9	35869263	35870601	-1	protein_coding	OR13J1	olfactory receptor family 13 subfamily J member 1	ENSRNOG00000015646	5	59207120	59208058	-1	Olr834	olfactory receptor 834
ENSG00000196196	9	35906202	35907136	1	protein_coding	HRCT1	histidine rich carboxyl terminus 1	ENSRNOG00000039336	5	59228199	59228519	1	Hrct1	histidine rich carboxyl terminus 1
ENSG00000228307	9	35962195	36014623	1	transcribed_unprocessed_pseudogene	OR2S1P	olfactory receptor family 2 subfamily S member 1 pseudogene	ENSRNOG00000030761	5	59326803	59327762	1	Olr840	olfactory receptor 840		5	11
ENSG00000122707	9	36036913	36124455	1	protein_coding	RECK	reversion inducing cysteine rich protein with kazal motifs	ENSRNOG00000014863	5	59348639	59415135	1	Reck	reversion-inducing-cysteine-rich protein with kazal motifs
ENSG00000122694	9	36136536	36163913	1	protein_coding	GLIPR2	GLI pathogenesis related 2	ENSRNOG00000014838	5	59416076	59446647	1	Glipr2	GLI pathogenesis-related 2
ENSG00000168828	9	35869263	35870601	-1	protein_coding	OR13J1	olfactory receptor family 13 subfamily J member 1	ENSRNOG00000015646	5	59207120	59208058	-1	Olr834	olfactory receptor 834
ENSG00000196196	9	35906202	35907136	1	protein_coding	HRCT1	histidine rich carboxyl terminus 1	ENSRNOG00000039336	5	59228199	59228519	1	Hrct1	histidine rich carboxyl terminus 1
ENSG00000179443	9	35991336	35992285	-1	unprocessed_pseudogene	OR13C6P	olfactory receptor family 13 subfamily C member 6 pseudogene	ENSRNOG00000033862	5	59265334	59266293	-1	Olr836	olfactory receptor 836	lung, testis, uterus	5	11
ENSG00000122707	9	36036913	36124455	1	protein_coding	RECK	reversion inducing cysteine rich protein with kazal motifs	ENSRNOG00000014863	5	59348639	59415135	1	Reck	reversion-inducing-cysteine-rich protein with kazal motifs
ENSG00000122694	9	36136536	36163913	1	protein_coding	GLIPR2	GLI pathogenesis related 2	ENSRNOG00000014838	5	59416076	59446647	1	Glipr2	GLI pathogenesis-related 2
ENSG00000133884	11	65333852	65354262	1	protein_coding	DPF2	double PHD fingers 2	ENSRNOG00000020892	1	221253747	221269042	-1	Dpf2	double PHD fingers 2
ENSG00000149798	11	65314866	65322417	1	protein_coding	CDC42EP2	CDC42 effector protein 2	ENSRNOG00000020904	1	221272353	221281180	-1	Cdc42ep2	CDC42 effector protein 2
ENSG00000197847	11	65213840	65242757	1	transcribed_unitary_pseudogene	SLC22A20P	solute carrier family 22 member 20, pseudogene	ENSRNOG00000022673	1	221328711	221343889	-1	Slc22a20	solute carrier family 22, member 20	testis, uterus	5	6
ENSG00000014216	11	65180566	65212006	1	protein_coding	CAPN1	calpain 1	ENSRNOG00000020935	1	221346066	221370322	-1	Capn1	calpain 1
ENSG00000162298	11	65121780	65134533	-1	protein_coding	SYVN1	synoviolin 1	ENSRNOG00000020950	1	221409271	221417886	1	Syvn1	synoviolin 1
ENSG00000283297	12	2849046	2857039	-1	protein_coding	TEX52	testis expressed 52	ENSRNOG00000028279	4	161696903	161705690	1	Tex52	testis expressed 52
ENSG00000053702	12	2825348	2835544	-1	protein_coding	NRIP2	nuclear receptor interacting protein 2	ENSRNOG00000042939	4	161720501	161729192	1	Nrip2	nuclear receptor interacting protein 2
ENSG00000111203	12	2812622	2859791	1	protein_coding	ITFG2	integrin alpha FG-GAP repeat containing 2	ENSRNOG00000006264	4	161730641	161743896	-1	Itfg2	integrin alpha FG-GAP repeat containing 2
ENSG00000004478	12	2794970	2805423	1	protein_coding	FKBP4	FKBP prolyl isomerase 4	ENSRNOG00000006444	4	161748993	161757447	-1	Fkbp4	FKBP prolyl isomerase 4
ENSG00000256069	12	9228533	9275817	-1	transcribed_unprocessed_pseudogene	A2MP1	alpha-2-macroglobulin pseudogene 1	ENSRNOG00000007247	4	161866078	161907767	-1	A2ml1	alpha-2-macroglobulin-like 1	uterus, liver, thymus	4	11
ENSG00000256667	12	10588063	10599669	-1	transcribed_unprocessed_pseudogene	KLRA1P	killer cell lectin like receptor A1, pseudogene	ENSRNOG00000057069	4	165347864	165361623	-1	Ly49i7	immunoreceptor Ly49i7		5	12
ENSG00000111196	12	10604193	10613609	-1	protein_coding	MAGOHB	mago homolog B, exon junction complex subunit	ENSRNOG00000010316	4	165514530	165522418	-1	Magohb	mago homolog B, exon junction complex subunit
ENSG00000060140	12	10618923	10674318	-1	protein_coding	STYK1	serine/threonine/tyrosine kinase 1	ENSRNOG00000010347	4	165529294	165541314	-1	Styk1	serine/threonine/tyrosine kinase 1
ENSG00000060138	12	10699089	10723323	-1	protein_coding	YBX3	Y-box binding protein 3	ENSRNOG00000005480	4	165606819	165630118	-1	Ybx3	Y box binding protein 3
ENSG00000121377	12	10801532	10802627	-1	protein_coding	TAS2R7	taste 2 receptor member 7	ENSRNOG00000005645	4	165746263	165747201	-1	Tas2r130	taste receptor, type 2, member 130
ENSG00000065357	12	55927319	55954027	1	protein_coding	DGKA	diacylglycerol kinase alpha	ENSRNOG00000022943	7	3143827	3170146	-1	Dgka	diacylglycerol kinase, alpha
ENSG00000123342	12	55835433	55842966	-1	protein_coding	MMP19	matrix metallopeptidase 19	ENSRNOG00000006778	7	3216497	3224201	1	Mmp19	matrix metallopeptidase 19
ENSG00000182796	12	55829608	55836246	1	transcribed_unitary_pseudogene	TMEM198B	transmembrane protein 198B (pseudogene)	ENSRNOG00000006827	7	3224833	3229167	-1	Tmem198b	transmembrane protein 198b	everywhere, testis	4	9
ENSG00000123353	12	55818041	55821879	1	protein_coding	ORMDL2	ORMDL sphingolipid biosynthesis regulator 2	ENSRNOG00000030120	7	3242991	3246071	-1	Ormdl2	ORMDL sphingolipid biosynthesis regulator 2
ENSG00000205323	12	55752463	55817724	-1	protein_coding	SARNP	SAP domain containing ribonucleoprotein	ENSRNOG00000030520	7	3246220	3300455	1	Sarnp	SAP domain containing ribonucleoprotein
ENSG00000186047	13	50519364	50843939	-1	protein_coding	DLEU7	deleted in lymphocytic leukemia 7	ENSRNOG00000009181	15	45360503	45376476	-1	Dleu7	deleted in lymphocytic leukemia, 7
ENSG00000136104	13	50909747	51024120	1	protein_coding	RNASEH2B	ribonuclease H2 subunit B	ENSRNOG00000009192	15	45422010	45464892	1	Rnaseh2b	ribonuclease H2, subunit B
ENSG00000123201	13	50994511	51080862	-1	transcribed_unitary_pseudogene	GUCY1B2	guanylate cyclase 1 soluble subunit beta 2 (pseudogene)	ENSRNOG00000009440	15	45479658	45550285	-1	Gucy1b2	guanylate cyclase 1 soluble subunit beta 2	thymus, liver, kidney	4	2
ENSG00000150510	13	51222334	51284241	1	protein_coding	FAM124A	family with sequence similarity 124 member A	ENSRNOG00000009802	15	45712821	45780405	1	Fam124a	family with sequence similarity 124 member A
ENSG00000253309	13	51335773	51364735	1	protein_coding	SERPINE3	serpin family E member 3	ENSRNOG00000009814	15	45834302	45858335	1	Serpine3	serpin family E member 3
ENSG00000134900	13	102596986	102679958	1	protein_coding	TPP2	tripeptidyl peptidase 2	ENSRNOG00000011194	9	50581234	50744803	1	Tpp2	tripeptidyl peptidase 2
ENSG00000139780	13	102685744	102694504	-1	protein_coding	METTL21C	methyltransferase like 21C	ENSRNOG00000011591	9	50750971	50762082	-1	Mettl21c	methyltransferase like 21C
ENSG00000151287	13	102765888	102773811	-1	protein_coding	TEX30	testis expressed 30	ENSRNOG00000011658	9	50858737	50868238	-1	Tex30	testis expressed 30
ENSG00000134901	13	102784281	102798976	-1	protein_coding	POGLUT2	protein O-glucosyltransferase 2	ENSRNOG00000011740	9	50872492	50884596	-1	Poglut2	protein O-glucosyltransferase 2
ENSG00000250878	13	102880099	102896033	1	transcribed_unprocessed_pseudogene	METTL21EP	methyltransferase like 21E, pseudogene	ENSRNOG00000022762	9	51009116	51013356	1	Mettl21cl1	methyltransferase like 21C-like 1	muscle. lung, testis	5	12
ENSG00000198732	14	69854131	70032366	1	protein_coding	SMOC1	SPARC related modular calcium binding 1	ENSRNOG00000005998	6	104718512	104877980	1	Smoc1	SPARC related modular calcium binding 1
ENSG00000100678	14	70044217	70189070	-1	protein_coding	SLC8A3	solute carrier family 8 member A3	ENSRNOG00000029871	6	104891376	105097054	-1	Slc8a3	solute carrier family 8 member A3
ENSG00000274330	14	70230224	70232426	1	unprocessed_pseudogene	AL160191.3	ADAM metallopeptidase domain 20 (ADAM20) pseudogene	ENSRNOG00000038275	6	105158026	105160470	-1	Adam4	a disintegrin and metalloprotease domain 4	testis	4	9
ENSG00000133983	14	70325081	70416984	-1	protein_coding	COX16	cytochrome c oxidase assembly factor COX16	ENSRNOG00000047115	6	105201395	105214329	-1	Cox16	cytochrome c oxidase assembly factor COX16
ENSG00000213463	14	70366499	70417090	-1	protein_coding	SYNJ2BP	synaptojanin 2 binding protein	ENSRNOG00000006399	6	105224166	105261549	-1	Synj2bp	synaptojanin 2 binding protein
ENSG00000099385	16	30833626	30894960	-1	protein_coding	BCL7C	BAF chromatin remodeling complex subunit BCL7C	ENSRNOG00000018916	1	199155296	199159125	-1	Bcl7c	BAF chromatin remodeling complex subunit BCL7C
ENSG00000150281	16	30896607	30903560	1	protein_coding	CTF1	cardiotrophin 1	ENSRNOG00000018962	1	199163086	199168296	1	Ctf1	cardiotrophin 1
ENSG00000230447	16	30904348	30910208	-1	unitary_pseudogene	CTF2P	cardiotrophin 2, pseudogene	ENSRNOG00000030907	1	199169022	199177365	-1	Ctf2	cardiotrophin 2	brain	5	10
ENSG00000099364	16	30923055	30948783	1	protein_coding	FBXL19	F-box and leucine rich repeat protein 19	ENSRNOG00000018986	1	199196059	199216391	1	Fbxl19	F-box and leucine-rich repeat protein 19
ENSG00000175938	16	30949068	30956461	1	protein_coding	ORAI3	ORAI calcium release-activated calcium modulator 3	ENSRNOG00000039730	1	199217016	199222851	1	Orai3	ORAI calcium release-activated calcium modulator 3
ENSG00000184166	17	3088484	3104422	-1	protein_coding	OR1D2	olfactory receptor family 1 subfamily D member 2	ENSRNOG00000045565	10	61160125	61161060	1	Olr1519	olfactory receptor 1519
ENSG00000132359	17	2755705	3037741	1	protein_coding	AC002316.1	RAP1 GTPase activating protein 2	ENSRNOG00000002652	10	61177936	61361250	-1	Rap1gap2	RAP1 GTPase activating protein 2
ENSG00000261963	17	2724411	2749504	-1	unitary_pseudogene	CCDC92B	coiled-coil domain containing 92B	ENSRNOG00000057228	10	61403130	61421990	1	Ccdc92b	coiled-coil domain containing 92B	brain, adrenal gland, lung, uterus	4	6
ENSG00000132361	17	2689386	2712663	-1	protein_coding	CLUH	clustered mitochondria homolog	ENSRNOG00000002669	10	61432819	61454444	1	Cluh	clustered mitochondria homolog
ENSG00000007168	17	2593210	2685615	1	protein_coding	PAFAH1B1	platelet activating factor acetylhydrolase 1b regulatory subunit 1	ENSRNOG00000002755	10	61456145	61577412	-1	Pafah1b1	platelet-activating factor acetylhydrolase 1b, regulatory subunit 1
ENSG00000161940	17	7023050	7030290	1	protein_coding	BCL6B	BCL6B transcription repressor	ENSRNOG00000059956	10	56834364	56839437	-1	Bcl6b	BCL6B, transcription repressor
ENSG00000108839	17	6996049	7010754	1	protein_coding	ALOX12	arachidonate 12-lipoxygenase, 12S type	ENSRNOG00000027037	10	56851734	56864005	-1	Alox12	arachidonate 12-lipoxygenase, 12S type
ENSG00000262943	17	6853861	6954107	1	transcribed_unprocessed_pseudogene	ALOX12P2	arachidonate 12-lipoxygenase pseudogene 2	ENSRNOG00000019074	10	56927676	56935141	-1	Alox12e	arachidonate 12-lipoxygenase, epidermal	thymus	5	12
ENSG00000161905	17	4630919	4642294	-1	protein_coding	ALOX15	arachidonate 15-lipoxygenase	ENSRNOG00000019183	10	56953691	56962161	-1	Alox15	arachidonate 15-lipoxygenase
ENSG00000141456	17	4669774	4704337	-1	protein_coding	PELP1	proline, glutamate and leucine rich protein 1	ENSRNOG00000019268	10	56988052	57005272	-1	Pelp1	proline, glutamate and leucine rich protein 1
ENSG00000108821	17	50183289	50201632	-1	protein_coding	COL1A1	collagen type I alpha 1 chain	ENSRNOG00000003897	10	82745801	82762789	1	Col1a1	collagen type I alpha 1 chain
ENSG00000108823	17	50164214	50175928	1	protein_coding	SGCA	sarcoglycan alpha	ENSRNOG00000003998	10	82770905	82785142	-1	Sgca	sarcoglycan, alpha
ENSG00000188662	17	50171428	50181178	-1	transcribed_unitary_pseudogene	H1-9	H1.9 linker histone (pseudogene)	ENSRNOG00000024041	10	82775691	82776487	1	Hils1	histone linker H1 domain, spermatid-specific 1	testis	4	7
ENSG00000108819	17	50133737	50150677	-1	protein_coding	PPP1R9B	protein phosphatase 1 regulatory subunit 9B	ENSRNOG00000052113	10	82800704	82816731	1	Ppp1r9b	protein phosphatase 1, regulatory subunit 9B
ENSG00000167100	17	50110040	50129882	-1	protein_coding	SAMD14	sterile alpha motif domain containing 14	ENSRNOG00000004155	10	82823918	82833867	1	Samd14	sterile alpha motif domain containing 14
ENSG00000134757	18	31447741	31478702	1	protein_coding	DSG3	desmoglein 3	ENSRNOG00000016632	18	15650526	15688284	-1	Dsg3	desmoglein 3
ENSG00000186812	18	35241030	35267133	1	protein_coding	ZNF397	zinc finger protein 397	ENSRNOG00000048101	18	15856801	15863053	1	Zfp397	zinc finger protein 397
ENSG00000257267	18	35290282	35328390	1	transcribed_unitary_pseudogene	ZNF271P	zinc finger protein 271, pseudogene	ENSRNOG00000049137	18	15883182	15898821	1	Zfp35	zinc finger protein 35	brain, lung, spleen, testis, thymus	5	11
ENSG00000172466	18	35332227	35345482	-1	protein_coding	ZNF24	zinc finger protein 24	ENSRNOG00000016562	18	15914399	15921734	-1	Zfp24	zinc finger protein 24
ENSG00000153391	18	35452230	35497991	-1	protein_coding	INO80C	INO80 complex subunit C	ENSRNOG00000016532	18	15995000	16009710	-1	Ino80c	INO80 complex subunit C
ENSG00000130612	19	40890826	40912357	1	transcribed_unprocessed_pseudogene	CYP2G1P	cytochrome P450 family 2 subfamily G member 1, pseudogene	ENSRNOG00000020827	1	83626639	83637780	1	Cyp2g1	cytochrome P450, family 2, subfamily g, polypeptide 1	testis	4	11
ENSG00000197446	19	41114432	41128381	1	protein_coding	CYP2F1	cytochrome P450 family 2 subfamily F member 1	ENSRNOG00000032805	1	83933942	83947821	1	Cyp2f4	cytochrome P450, family 2, subfamily f, polypeptide 4
ENSG00000269858	19	40798996	40808434	1	protein_coding	EGLN2	egl-9 family hypoxia inducible factor 2	ENSRNOG00000020947	1	83969457	83977236	-1	Egln2	egl-9 family hypoxia-inducible factor 2
ENSG00000077312	19	40750637	40765389	1	protein_coding	SNRPA	small nuclear ribonucleoprotein polypeptide A	ENSRNOG00000001501	1	83999671	84008293	-1	Snrpa	small nuclear ribonucleoprotein polypeptide A
ENSG00000086544	19	40717112	40740860	1	protein_coding	ITPKC	inositol-trisphosphate 3-kinase C	ENSRNOG00000013945	1	84018859	84040433	-1	Itpkc	inositol-trisphosphate 3-kinase C
ENSG00000268101	19	41050449	41062444	-1	unprocessed_pseudogene	CYP2G2P	cytochrome P450 family 2 subfamily G member 2, pseudogene	ENSRNOG00000020827	1	83626639	83637780	1	Cyp2g1	cytochrome P450, family 2, subfamily g, polypeptide 1	testis	4	11
ENSG00000197446	19	41114432	41128381	1	protein_coding	CYP2F1	cytochrome P450 family 2 subfamily F member 1	ENSRNOG00000032805	1	83933942	83947821	1	Cyp2f4	cytochrome P450, family 2, subfamily f, polypeptide 4
ENSG00000269858	19	40798996	40808434	1	protein_coding	EGLN2	egl-9 family hypoxia inducible factor 2	ENSRNOG00000020947	1	83969457	83977236	-1	Egln2	egl-9 family hypoxia-inducible factor 2
ENSG00000077312	19	40750637	40765389	1	protein_coding	SNRPA	small nuclear ribonucleoprotein polypeptide A	ENSRNOG00000001501	1	83999671	84008293	-1	Snrpa	small nuclear ribonucleoprotein polypeptide A
ENSG00000086544	19	40717112	40740860	1	protein_coding	ITPKC	inositol-trisphosphate 3-kinase C	ENSRNOG00000013945	1	84018859	84040433	-1	Itpkc	inositol-trisphosphate 3-kinase C
ENSG00000179213	19	51246348	51269330	1	protein_coding	SIGLECL1	SIGLEC family like 1	ENSRNOG00000059992	1	98414226	98421973	1	Siglecl1	SIGLEC family like 1
ENSG00000269021	19	51280862	51283022	1	transcribed_unprocessed_pseudogene	AC063977.5	SIGLEC family like 1 (SIGLECL1) pseudogene	ENSRNOG00000032990	1	98425903	98438776	1	LOC690483	RIKEN cDNA 4931406B18 gene	testis	4	9
ENSG00000142549	19	51311848	51330354	1	protein_coding	IGLON5	IgLON family member 5	ENSRNOG00000017918	1	98440186	98455920	1	Iglon5	IgLON family member 5
ENSG00000186806	19	51331536	51342124	-1	protein_coding	VSIG10L	V-set and immunoglobulin domain containing 10 like	ENSRNOG00000023411	1	98459834	98467262	-1	Vsig10l	V-set and immunoglobulin domain containing 10 like
ENSG00000105379	19	51345169	51366418	-1	protein_coding	ETFB	electron transfer flavoprotein subunit beta	ENSRNOG00000017851	1	98472745	98486976	-1	Etfb	electron transfer flavoprotein subunit beta
ENSG00000125823	20	23439685	23444930	1	protein_coding	CSTL1	cystatin like 1	ENSRNOG00000004779	3	143084563	143089631	1	Cstl1	cystatin-like 1
ENSG00000125831	20	23450403	23452876	-1	protein_coding	CST11	cystatin 11	ENSRNOG00000004808	3	143096056	143098780	-1	Cst11	cystatin 11
ENSG00000125815	20	23491101	23496010	1	protein_coding	CST8	cystatin 8	ENSRNOG00000004989	3	143129248	143156177	1	Cst8	cystatin 8
ENSG00000204663	20	23519146	23542018	1	transcribed_unprocessed_pseudogene	CST13P	cystatin 13, pseudogene	ENSRNOG00000005103	3	143151739	143161491	1	Cst13	cystatin 13	testis	4	4
ENSG00000101439	20	23626706	23638473	-1	protein_coding	CST3	cystatin C	ENSRNOG00000005195	3	143219686	143223615	-1	Cst3	cystatin C
ENSG00000126001	20	35455164	35519280	1	protein_coding	CEP250	centrosomal protein 250	ENSRNOG00000019340	3	151508361	151544674	1	Cep250	centrosomal protein 250
ENSG00000125991	20	35542021	35557634	1	protein_coding	ERGIC3	ERGIC and golgi 3	ENSRNOG00000031085	3	151553578	151563364	1	Ergic3	ERGIC and golgi 3
ENSG00000088340	20	35558737	35607562	-1	transcribed_unitary_pseudogene	FER1L4	fer-1 like family member 4 (pseudogene)	ENSRNOG00000019467	3	151564604	151600140	-1	Fer1l4	fer-1-like family member 4	colon, kidney	5	11
ENSG00000125995	20	35699272	35700984	1	protein_coding	ROMO1	reactive oxygen species modulator 1	ENSRNOG00000019823	3	151688454	151689711	1	Romo1	reactive oxygen species modulator 1
ENSG00000131051	20	35701347	35742312	-1	protein_coding	RBM39	RNA binding motif protein 39	ENSRNOG00000019848	3	151691514	151724654	-1	Rbm39	RNA binding motif protein 39
ENSG00000101977	X	139581770	139708227	-1	protein_coding	MCF2	MCF.2 cell line derived transforming sequence	ENSRNOG00000003435	X	143154209	143274180	-1	Mcf2	MCF.2 cell line derived transforming sequence
ENSG00000101974	X	139726346	139945276	-1	protein_coding	ATP11C	ATPase phospholipid transporting 11C	ENSRNOG00000003472	X	143346252	143453612	-1	Atp11c	ATPase phospholipid transporting 11C
ENSG00000203933	X	139955728	139965521	-1	protein_coding	CXorf66	chromosome X open reading frame 66	ENSRNOG00000037399	X	143554441	143558521	-1	LOC688842	hypothetical protein LOC688842
ENSG00000230707	X	140091743	140092561	1	processed_pseudogene	AL589987.1	novel pseudogene	ENSRNOG00000043487	X	143682099	143682917	-1	RGD1560171	similar to PRO0149 protein	brain, testis	5	8
