# Supplementary material for: Protein-Coding Genes in Euarchontoglires with Pseudogene Homologs in Humans
Source: Life (Basel). 2020 Sep 10;10(9):192. doi: 10.3390/life10090192 (PMC7555810; doi:10.3390/life10090192)
Supplement: Supplementary file 1 [file life-10-00192-s001.zip › Supplementary Table S7.xlsx]

## Sheet: Table S7
Table S7: Syntenic neighborhoods of human pseudogenes and their consistent functional genes in rabbit.
Human Gene ID	Chr	Start	End	Strand	Type	Label	Description	Rabbit Gene ID	Chr	Start	End	Strand	Name	Description	p, NHH count	q, OWM count
ENSG00000117151	1	84549611	84574480	-1	protein_coding	CTBS	chitobiase	ENSOCUG00000003059	13	80352066	80368269	1	CTBS	chitobiase
ENSG00000122432	1	84506300	84566194	1	protein_coding	SPATA1	spermatogenesis associated 1	ENSOCUG00000006613	13	80370529	80431244	-1	SPATA1	spermatogenesis associated 1
ENSG00000240520	1	84363706	84397831	-1	transcribed_unitary_pseudogene	UOX	urate oxidase (pseudogene)	ENSOCUG00000027397	13	80504992	80593786	1		Oryctolagus cuniculus uricase (LOC100009266), mRNA.	4	12
ENSG00000142875	1	84078062	84238498	1	protein_coding	PRKACB	protein kinase cAMP-activated catalytic subunit beta	ENSOCUG00000012937	13	80727235	80949545	-1	PRKACB	protein kinase cAMP-activated catalytic subunit beta
ENSG00000137941	1	83865024	83999150	-1	protein_coding	TTLL7	tubulin tyrosine ligase like 7	ENSOCUG00000008140	13	80949075	81103810	1	TTLL7	tubulin tyrosine ligase like 7
ENSG00000183291	1	86862445	86914424	-1	protein_coding	SELENOF	selenoprotein F	ENSOCUG00000034491	13	77911181	77959080	1	SELENOF	Oryctolagus cuniculus selenoprotein F (SELENOF), mRNA.
ENSG00000097033	1	86704570	86748184	1	protein_coding	SH3GLB1	SH3 domain containing GRB2 like, endophilin B1	ENSOCUG00000003553	13	78049272	78099246	-1	SH3GLB1	SH3 domain containing GRB2 like, endophilin B1
ENSG00000153923	1	86634273	86655376	1	transcribed_unprocessed_pseudogene	CLCA3P	chloride channel accessory 3, pseudogene	ENSOCUG00000003548	13	78127115	78148514	-1			4	12
ENSG00000016490	1	86468368	86500259	1	protein_coding	CLCA1	chloride channel accessory 1	ENSOCUG00000004736	13	78351947	78383904	-1	CLCA1	chloride channel accessory 1
ENSG00000137975	1	86424171	86456553	1	protein_coding	CLCA2	chloride channel accessory 2	ENSOCUG00000004727	13	78391045	78426558	-1	CLCA2	chloride channel accessory 2
ENSG00000177301	1	110519837	110631474	-1	protein_coding	KCNA2	potassium voltage-gated channel subfamily A member 2	ENSOCUG00000008908	13	53591163	53593514	1	KCNA2	Oryctolagus cuniculus potassium voltage-gated channel subfamily A member 2 (KCNA2), mRNA.
ENSG00000240194	1	110480752	110491277	1	transcribed_unitary_pseudogene	CYMP	chymosin, pseudogene	ENSOCUG00000026023	13	53708412	53716711	-1			4	2
ENSG00000143125	1	110451149	110457358	1	protein_coding	PROK1	prokineticin 1	ENSOCUG00000012596	13	53735501	53740270	-1	PROK1	prokineticin 1
ENSG00000168679	1	110362851	110391082	-1	protein_coding	SLC16A4	solute carrier family 16 member 4	ENSOCUG00000002440	13	53793691	53815433	1	SLC16A4	solute carrier family 16 member 4
ENSG00000162775	1	110338506	110346681	1	protein_coding	RBM15	RNA binding motif protein 15	ENSOCUG00000002434	13	53833722	53840542	-1	RBM15	RNA binding motif protein 15
ENSG00000179639	1	159289714	159308224	1	protein_coding	FCER1A	Fc fragment of IgE receptor Ia	ENSOCUG00000022947	13	33924982	33932370	-1	FCER1A	Fc fragment of IgE receptor Ia
ENSG00000162706	1	159171609	159203313	1	protein_coding	CADM3	cell adhesion molecule 3	ENSOCUG00000016385	13	34014966	34057190	-1	CADM3	cell adhesion molecule 3
ENSG00000180409	1	158808399	158809335	-1	unprocessed_pseudogene	OR10AA1P	olfactory receptor family 10 subfamily AA member 1 pseudogene	ENSOCUG00000036381	13	34264292	34265236	1			5	9
ENSG00000188340	1	158774222	158781204	-1	protein_coding	OR6N2	olfactory receptor family 6 subfamily N member 2	ENSOCUG00000010597	13	34285856	34286809	1	OR6N2	olfactory receptor family 6 subfamily N member 2
ENSG00000197403	1	158747814	158772195	-1	protein_coding	OR6N1	olfactory receptor family 6 subfamily N member 1	ENSOCUG00000017695	13	34315681	34316619	1	OR6N1	olfactory receptor family 6 subfamily N member 1
ENSG00000117501	1	170935471	171064765	1	protein_coding	MROH9	maestro heat like repeat family member 9	ENSOCUG00000004105	13	23174377	23282533	1	MROH9	maestro heat like repeat family member 9
ENSG00000007933	1	171090901	171117819	1	protein_coding	FMO3	flavin containing dimethylaniline monoxygenase 3	ENSOCUG00000003610	13	23317108	23340716	1	FMO3	Oryctolagus cuniculus flavin containing dimethylaniline monoxygenase 3 (FMO3), mRNA.
ENSG00000117507	1	171137740	171161568	1	transcribed_unitary_pseudogene	FMO6P	flavin containing dimethylaniline monoxygenase 6, pseudogene	ENSOCUG00000005169	13	23383177	23406499	1			5	9
ENSG00000094963	1	171185249	171212686	1	protein_coding	FMO2	flavin containing dimethylaniline monoxygenase 2	ENSOCUG00000005177	13	23444092	23476866	1	FMO2	Oryctolagus cuniculus flavin containing dimethylaniline monoxygenase 2 (FMO2), mRNA.
ENSG00000010932	1	171248471	171285978	1	protein_coding	FMO1	flavin containing dimethylaniline monoxygenase 1	ENSOCUG00000002788	13	23487439	23516187	1	FMO1	flavin containing dimethylaniline monoxygenase 1
ENSG00000117322	1	207454230	207489895	1	protein_coding	CR2	complement C3d receptor 2	ENSOCUG00000034082	16	65004985	65038243	-1	CR2	complement C3d receptor 2
ENSG00000196352	1	207321376	207386804	1	protein_coding	CD55	CD55 molecule (Cromer blood group)	ENSOCUG00000023887	16	65114547	65141637	-1
ENSG00000224462	1	207165496	207183910	1	unprocessed_pseudogene	C4BPAP1	C4BPA pseudogene 1	ENSOCUG00000023993	16	65233954	65260138	-1			4	9
ENSG00000123836	1	207034366	207081024	1	protein_coding	PFKFB2	6-phosphofructo-2-kinase/fructose-2,6-biphosphatase 2	ENSOCUG00000014355	16	65323839	65345985	-1	PFKFB2	6-phosphofructo-2-kinase/fructose-2,6-biphosphatase 2
ENSG00000180667	1	207043849	207052980	-1	protein_coding	YOD1	YOD1 deubiquitinase	ENSOCUG00000014349	16	65345771	65351258	1	YOD1	YOD1 deubiquitinase
ENSG00000163001	2	55519604	55545879	1	protein_coding	CFAP36	cilia and flagella associated protein 36	ENSOCUG00000006874	2	130567955	130609120	-1	CFAP36	cilia and flagella associated protein 36
ENSG00000115355	2	55287842	55419895	-1	protein_coding	CCDC88A	coiled-coil domain containing 88A	ENSOCUG00000003620	2	130651709	130837145	1	CCDC88A	coiled-coil domain containing 88A
ENSG00000162997	2	55282319	55284522	1	transcribed_unitary_pseudogene	PRORSD1P	prolyl-tRNA synthetase associated domain containing 1, pseudogene	ENSOCUG00000011673	2	130842994	130845244	-1			5	9
ENSG00000085760	2	55236595	55269347	-1	protein_coding	MTIF2	mitochondrial translational initiation factor 2	ENSOCUG00000003617	2	130864948	130886855	1	MTIF2	mitochondrial translational initiation factor 2
ENSG00000115310	2	54972187	55112621	-1	protein_coding	RTN4	reticulon 4	ENSOCUG00000012050	2	130954125	131129063	1	RTN4	reticulon 4
ENSG00000115464	2	61187463	61471087	-1	protein_coding	USP34	ubiquitin specific peptidase 34	ENSOCUG00000017819	2	124813790	125043523	1	USP34	ubiquitin specific peptidase 34
ENSG00000173209	2	61177418	61191203	1	transcribed_unitary_pseudogene	AHSA2P	activator of HSP90 ATPase homolog 2, pseudogene	ENSOCUG00000017817	2	125044257	125054210	-1			5	12
ENSG00000237651	2	61145068	61164829	1	protein_coding	C2orf74	chromosome 2 open reading frame 74	ENSOCUG00000029395	2	125063241	125064799	-1
ENSG00000162929	2	61065871	61138034	1	protein_coding	KIAA1841	KIAA1841	ENSOCUG00000009559	2	125095743	125158599	-1	KIAA1841	KIAA1841
ENSG00000162928	2	61017225	61051990	1	protein_coding	PEX13	peroxisomal biogenesis factor 13	ENSOCUG00000007894	2	125181494	125208986	-1	PEX13	peroxisomal biogenesis factor 13
ENSG00000163064	2	118842171	118847648	-1	protein_coding	EN1	engrailed homeobox 1	ENSOCUG00000011901	7	64011518	64062339	1	EN1	engrailed homeobox 1
ENSG00000125629	2	118088452	118110997	1	protein_coding	INSIG2	insulin induced gene 2	ENSOCUG00000005251	7	64783583	64798417	-1	INSIG2	insulin induced gene 2
ENSG00000125633	2	117915478	118014133	-1	protein_coding	CCDC93	coiled-coil domain containing 93	ENSOCUG00000005932	7	64873966	64975911	1	CCDC93	coiled-coil domain containing 93
ENSG00000125631	2	117859427	117934942	1	transcribed_unprocessed_pseudogene	HTR5BP	5-hydroxytryptamine receptor 5B, pseudogene	ENSOCUG00000016884	7	64985870	65067545	-1			4	6
ENSG00000088205	2	117814691	117832377	1	protein_coding	DDX18	DEAD-box helicase 18	ENSOCUG00000012586	7	65113537	65128319	-1	DDX18	DEAD-box helicase 18
ENSG00000136718	2	130342877	130347967	1	protein_coding	IMP4	IMP U3 small nucleolar ribonucleoprotein 4	ENSOCUG00000002845	7	59985836	59990109	1	IMP4	IMP U3 small nucleolar ribonucleoprotein 4
ENSG00000072135	2	130356045	130375405	1	protein_coding	PTPN18	protein tyrosine phosphatase non-receptor type 18	ENSOCUG00000010571	7	60000390	60014262	1	PTPN18	protein tyrosine phosphatase non-receptor type 18
ENSG00000184761	2	130539095	130549883	-1	transcribed_unprocessed_pseudogene	PRSS40B	serine protease 40B (pseudogene)	ENSOCUG00000006394	7	60061946	60081498	-1			4	7
ENSG00000136002	2	130836916	131047263	1	protein_coding	ARHGEF4	Rho guanine nucleotide exchange factor 4	ENSOCUG00000017253	7	60251562	60399789	1
ENSG00000152102	2	131047876	131093460	-1	protein_coding	FAM168B	family with sequence similarity 168 member B	ENSOCUG00000017266	7	60403111	60464249	-1	FAM168B	family with sequence similarity 168 member B
ENSG00000138413	2	208236227	208266074	-1	protein_coding	IDH1	isocitrate dehydrogenase (NADP(+)) 1	ENSOCUG00000002671	7	149133872	149152372	-1	IDH1	isocitrate dehydrogenase (NADP(+)) 1
ENSG00000115020	2	208266255	208358746	1	protein_coding	PIKFYVE	phosphoinositide kinase, FYVE-type zinc finger containing	ENSOCUG00000002676	7	149167954	149264072	1	PIKFYVE	phosphoinositide kinase, FYVE-type zinc finger containing
ENSG00000232799	2	209145241	209147687	1	unprocessed_pseudogene	CRYGFP	crystallin gamma F, pseudogene	ENSOCUG00000010967	7	150000049	150002739	1			4	12
ENSG00000078018	2	209424058	209734118	1	protein_coding	MAP2	microtubule associated protein 2	ENSOCUG00000005163	7	150403711	150552731	1	MAP2	microtubule associated protein 2
ENSG00000144406	2	209771832	209999300	1	protein_coding	UNC80	unc-80 homolog, NALCN channel complex subunit	ENSOCUG00000016966	7	150587285	150821141	1	UNC80	unc-80 homolog, NALCN channel complex subunit
ENSG00000178038	3	46668995	46693704	-1	protein_coding	ALS2CL	ALS2 C-terminal like	ENSOCUG00000012839	9	14683907	14702108	-1	ALS2CL	ALS2 C-terminal like
ENSG00000181585	3	46694528	46710886	1	protein_coding	TMIE	transmembrane inner ear	ENSOCUG00000007420	9	14706911	14714234	1	TMIE	transmembrane inner ear
ENSG00000261603	3	46719583	46736429	-1	transcribed_unitary_pseudogene	PRSS46P	serine protease 46, pseudogene	ENSOCUG00000039130	9	14723321	14737971	-1			4	11
ENSG00000160808	3	46835111	46882172	-1	protein_coding	MYL3	myosin light chain 3	ENSOCUG00000012392	9	14873441	14879750	-1	MYL3	myosin light chain 3
ENSG00000160801	3	46877721	46903799	1	protein_coding	PTH1R	parathyroid hormone 1 receptor	ENSOCUG00000012400	9	14897747	14915648	1	PTH1R	parathyroid hormone 1 receptor
ENSG00000114021	3	100334739	100361635	1	protein_coding	NIT2	nitrilase family member 2	ENSOCUG00000026081	14	120273183	120296665	-1	NIT2	nitrilase family member 2
ENSG00000036054	3	100260992	100325251	1	protein_coding	TBC1D23	TBC1 domain family member 23	ENSOCUG00000017704	14	120311130	120393065	-1	TBC1D23	TBC1 domain family member 23
ENSG00000235156	3	100185687	100211766	1	transcribed_unitary_pseudogene	TMEM30CP	transmembrane protein 30C, pseudogene	ENSOCUG00000027470	14	120445997	120470698	-1			4	12
ENSG00000184220	3	99817837	100181732	1	protein_coding	CMSS1	cms1 ribosomal small subunit homolog	ENSOCUG00000025366	14	120484802	120889903	-1	CMSS1	cms1 ribosomal small subunit homolog
ENSG00000168386	3	99830141	100114513	-1	protein_coding	FILIP1L	filamin A interacting protein 1 like	ENSOCUG00000014425	14	120579232	120874003	1	FILIP1L	filamin A interacting protein 1 like
ENSG00000181355	6	9596110	10211608	-1	transcribed_unitary_pseudogene	OFCC1	orofacial cleft 1 candidate 1	ENSOCUG00000016635	12	3587072	3706063	-1			5	9
ENSG00000137203	6	10393186	10419659	-1	protein_coding	TFAP2A	transcription factor AP-2 alpha	ENSOCUG00000005315	12	4122629	4200636	-1	TFAP2A	transcription factor AP-2 alpha
ENSG00000111845	6	10694972	10709782	1	protein_coding	PAK1IP1	PAK1 interacting protein 1	ENSOCUG00000013378	12	4401696	4413681	1	PAK1IP1	PAK1 interacting protein 1
ENSG00000111837	6	10762723	10838555	-1	protein_coding	MAK	male germ cell associated kinase	ENSOCUG00000016374	12	4449035	4496247	-1	MAK	male germ cell associated kinase
ENSG00000124827	6	10873223	10882041	-1	protein_coding	GCM2	glial cells missing transcription factor 2	ENSOCUG00000017698	12	4549446	4555186	-1	GCM2	glial cells missing transcription factor 2
ENSG00000079691	6	25279078	25620530	1	protein_coding	CARMIL1	capping protein regulator and myosin 1 linker 1	ENSOCUG00000014216	12	11395572	11585209	-1	CARMIL1	capping protein regulator and myosin 1 linker 1
ENSG00000168405	6	25061626	25452263	-1	transcribed_unitary_pseudogene	CMAHP	cytidine monophospho-N-acetylneuraminic acid hydroxylase, pseudogene	ENSOCUG00000004430	12	11896769	11961914	1			5	12
ENSG00000111913	6	24804282	25042170	-1	protein_coding	RIPOR2	RHO family interacting cell polarization regulator 2	ENSOCUG00000001481	12	11988105	12212025	1	RIPOR2	RHO family interacting cell polarization regulator 2
ENSG00000260286	6	24797335	24798917	-1	protein_coding	ARMH2	armadillo like helical domain containing 2	ENSOCUG00000029609	12	12217014	12219690	1	ARMH2	armadillo like helical domain containing 2
ENSG00000112312	6	24774931	24786099	1	protein_coding	GMNN	geminin DNA replication inhibitor	ENSOCUG00000000728	12	12231388	12240321	-1	GMNN	geminin DNA replication inhibitor
ENSG00000080546	6	108986437	109094819	-1	protein_coding	SESN1	sestrin 1	ENSOCUG00000011814	12	96932067	97049433	-1	SESN1	sestrin 1
ENSG00000183137	6	109095110	109163932	1	protein_coding	CEP57L1	centrosomal protein 57 like 1	ENSOCUG00000023847	12	97050058	97112380	1	CEP57L1	centrosomal protein 57 like 1
ENSG00000203799	6	109165831	109355063	1	transcribed_unitary_pseudogene	CCDC162P	coiled-coil domain containing 162, pseudogene	ENSOCUG00000006035	12	97237159	97317180	1			4	12
ENSG00000135535	6	109366514	109382467	-1	protein_coding	CD164	CD164 molecule	ENSOCUG00000029127	12	97331827	97343497	-1	CD164	CD164 molecule
ENSG00000185250	6	109390215	109441171	-1	protein_coding	PPIL6	peptidylprolyl isomerase like 6	ENSOCUG00000006044	12	97355820	97392916	-1	PPIL6	peptidylprolyl isomerase like 6
ENSG00000146383	6	132570322	132571359	1	protein_coding	TAAR6	trace amine associated receptor 6	ENSOCUG00000035721	12	122849793	122850827	1	TAAR6	trace amine associated receptor 6
ENSG00000135569	6	132588673	132589686	-1	protein_coding	TAAR5	trace amine associated receptor 5	ENSOCUG00000017661	12	122862125	122863138	-1	TAAR5	trace amine associated receptor 5
ENSG00000237449	6	132594398	132595436	-1	unprocessed_pseudogene	TAAR4P	trace amine associated receptor 4, pseudogene	ENSOCUG00000024372	12	122871213	122876241	-1			4	7
ENSG00000146399	6	132644898	132646051	-1	protein_coding	TAAR1	trace amine associated receptor 1	ENSOCUG00000017485	12	122917537	122918514	-1	TAAR1	trace amine associated receptor 1
ENSG00000146409	6	132769370	132813339	-1	protein_coding	SLC18B1	solute carrier family 18 member B1	ENSOCUG00000001601	12	123034282	123065688	-1	SLC18B1	solute carrier family 18 member B1
ENSG00000187258	7	34658218	34878332	1	protein_coding	NPSR1	neuropeptide S receptor 1	ENSOCUG00000005142	10	18450958	18624960	1	NPSR1	neuropeptide S receptor 1
ENSG00000189212	7	35079989	35186041	-1	transcribed_unprocessed_pseudogene	DPY19L2P1	DPY19L2 pseudogene 1	ENSOCUG00000009890	10	18827795	18921527	-1	DPY19L2	dpy-19 like 2	5	9
ENSG00000164532	7	35202430	35254100	-1	protein_coding	TBX20	T-box transcription factor 20	ENSOCUG00000007422	10	18945684	19002335	-1	TBX20	T-box transcription factor 20
ENSG00000122557	7	35632659	35695571	-1	protein_coding	HERPUD2	HERPUD family member 2	ENSOCUG00000000346	10	19343807	19394948	-1	HERPUD2	HERPUD family member 2
ENSG00000122545	7	35800932	35907105	1	protein_coding	SEPTIN7	septin 7	ENSOCUG00000038979	10	19534049	19570472	1
ENSG00000136573	8	11486894	11564599	1	protein_coding	BLK	BLK proto-oncogene, Src family tyrosine kinase	ENSOCUG00000013226	2	38416232	38460563	-1	BLK	BLK proto-oncogene, Src family tyrosine kinase
ENSG00000154319	8	11421476	11475908	-1	protein_coding	FAM167A	family with sequence similarity 167 member A	ENSOCUG00000011301	2	38499056	38534999	1	FAM167A	family with sequence similarity 167 member A
ENSG00000154316	8	11339637	11368452	1	transcribed_unitary_pseudogene	TDH	L-threonine dehydrogenase (pseudogene)	ENSOCUG00000011294	2	38546171	38564839	-1			4	12
ENSG00000104643	8	11284816	11328146	1	protein_coding	MTMR9	myotubularin related protein 9	ENSOCUG00000016992	2	38632182	38709375	-1	MTMR9	myotubularin related protein 9
ENSG00000171044	8	10896045	11201833	-1	protein_coding	XKR6	XK related 6	ENSOCUG00000015473	2	38786672	39234971	1	XKR6	XK related 6
ENSG00000188676	8	39934614	40016391	1	protein_coding	IDO2	indoleamine 2,3-dioxygenase 2	ENSOCUG00000003349	GL018706	2894939	2957581	-1	IDO2	indoleamine 2,3-dioxygenase 2
ENSG00000131203	8	39902275	39928790	1	protein_coding	IDO1	indoleamine 2,3-dioxygenase 1	ENSOCUG00000003344	GL018706	2983177	2998642	-1	IDO1	indoleamine 2,3-dioxygenase 1
ENSG00000196115	8	39314591	39417378	1	transcribed_unitary_pseudogene	ADAM5	ADAM metallopeptidase domain 5 (pseudogene)	ENSOCUG00000005475	GL018706	3354068	3445723	-1			4	9
ENSG00000168615	8	38996869	39105261	1	protein_coding	ADAM9	ADAM metallopeptidase domain 9	ENSOCUG00000013380	GL018706	4281694	4414541	-1	ADAM9	ADAM metallopeptidase domain 9
ENSG00000169490	8	38988808	38996824	-1	protein_coding	TM2D2	TM2 domain containing 2	ENSOCUG00000000085	GL018706	4414562	4423355	1	TM2D2	TM2 domain containing 2
ENSG00000204710	11	65170154	65173244	1	protein_coding	SPDYC	speedy/RINGO cell cycle regulator family member C	ENSOCUG00000031827	GL018942	204945	206041	1
ENSG00000014216	11	65180566	65212006	1	protein_coding	CAPN1	calpain 1	ENSOCUG00000003122	GL018942	216047	238690	1	CAPN1	calpain 1
ENSG00000197847	11	65213840	65242757	1	transcribed_unitary_pseudogene	SLC22A20P	solute carrier family 22 member 20, pseudogene	ENSOCUG00000003132	GL018942	240415	252827	1			5	6
ENSG00000133884	11	65333852	65354262	1	protein_coding	DPF2	double PHD fingers 2	ENSOCUG00000004593	GL018942	322836	340157	1	DPF2	double PHD fingers 2
ENSG00000126391	11	65386621	65413525	1	protein_coding	FRMD8	FERM domain containing 8	ENSOCUG00000023395	GL018942	358446	375653	1	FRMD8	FERM domain containing 8
ENSG00000111752	12	8913896	8941467	1	protein_coding	PHC1	polyhomeotic homolog 1	ENSOCUG00000003600	8	34206005	34232745	1	PHC1	polyhomeotic homolog 1
ENSG00000139187	12	8950044	9010760	1	protein_coding	KLRG1	killer cell lectin like receptor G1	ENSOCUG00000017827	8	34254770	34267255	1	KLRG1	killer cell lectin like receptor G1
ENSG00000110848	12	9752486	9760901	-1	protein_coding	CD69	CD69 molecule	ENSOCUG00000009055	8	34324222	34336102	1	CD69	CD69 molecule
ENSG00000256069	12	9228533	9275817	-1	transcribed_unprocessed_pseudogene	A2MP1	alpha-2-macroglobulin pseudogene 1	ENSOCUG00000000313	8	34453884	34504053	1			4	12
ENSG00000175899	12	9067664	9116229	-1	protein_coding	A2M	alpha-2-macroglobulin	ENSOCUG00000006029	8	34619727	34875594	1	A2M	alpha-2-macroglobulin
ENSG00000060138	12	10699089	10723323	-1	protein_coding	YBX3	Y-box binding protein 3	ENSOCUG00000001889	GL018781	653391	675802	1	YBX3	Y-box binding protein 3
ENSG00000060140	12	10618923	10674318	-1	protein_coding	STYK1	serine/threonine/tyrosine kinase 1	ENSOCUG00000001883	GL018781	722338	735670	1	STYK1	serine/threonine/tyrosine kinase 1
ENSG00000111196	12	10604193	10613609	-1	protein_coding	MAGOHB	mago homolog B, exon junction complex subunit	ENSOCUG00000029403	GL018781	743909	750957	1	MAGOHB	mago homolog B, exon junction complex subunit
ENSG00000256667	12	10588063	10599669	-1	transcribed_unprocessed_pseudogene	KLRA1P	killer cell lectin like receptor A1, pseudogene	ENSOCUG00000007301	GL018781	879390	889805	1			5	12
ENSG00000205323	12	55752463	55817724	-1	protein_coding	SARNP	SAP domain containing ribonucleoprotein	ENSOCUG00000010117	4	39341290	39403424	-1	SARNP	SAP domain containing ribonucleoprotein
ENSG00000123353	12	55818041	55821879	1	protein_coding	ORMDL2	ORMDL sphingolipid biosynthesis regulator 2	ENSOCUG00000013051	4	39403761	39406682	1	ORMDL2	ORMDL sphingolipid biosynthesis regulator 2
ENSG00000182796	12	55829608	55836246	1	transcribed_unitary_pseudogene	TMEM198B	transmembrane protein 198B (pseudogene)	ENSOCUG00000027671	4	39416299	39419727	1			4	9
ENSG00000123342	12	55835433	55842966	-1	protein_coding	MMP19	matrix metallopeptidase 19	ENSOCUG00000005109	4	39422255	39426446	-1
ENSG00000170473	12	55901413	55932618	-1	protein_coding	PYM1	PYM homolog 1, exon junction complex associated factor	ENSOCUG00000025969	4	39456225	39479196	-1	PYM1	PYM homolog 1, exon junction complex associated factor
ENSG00000139780	13	102685744	102694504	-1	protein_coding	METTL21C	methyltransferase like 21C	ENSOCUG00000015392	8	104293841	104306534	-1	METTL21C	methyltransferase like 21C
ENSG00000151287	13	102765888	102773811	-1	protein_coding	TEX30	testis expressed 30	ENSOCUG00000002436	8	104390501	104398301	-1	TEX30	testis expressed 30
ENSG00000134901	13	102784281	102798976	-1	protein_coding	POGLUT2	protein O-glucosyltransferase 2	ENSOCUG00000002432	8	104408301	104420894	-1	POGLUT2	protein O-glucosyltransferase 2
ENSG00000250878	13	102880099	102896033	1	transcribed_unprocessed_pseudogene	METTL21EP	methyltransferase like 21E, pseudogene	ENSOCUG00000012425	8	104520362	104526415	1			5	12
ENSG00000125255	13	103043998	103066417	-1	protein_coding	SLC10A2	solute carrier family 10 member 2	ENSOCUG00000005443	8	104682508	104701850	-1	SLC10A2	Oryctolagus cuniculus solute carrier family 10 member 2 (SLC10A2), mRNA.
ENSG00000100644	14	61695513	61748259	1	protein_coding	HIF1A	hypoxia inducible factor 1 subunit alpha	ENSOCUG00000017741	20	9364936	9389389	1	HIF1A	hypoxia inducible factor 1 subunit alpha
ENSG00000139973	14	61811974	62112550	1	protein_coding	SYT16	synaptotagmin 16	ENSOCUG00000016867	20	9644037	9800079	1	SYT16	synaptotagmin 16
ENSG00000186369	14	62114353	62130962	1	transcribed_unitary_pseudogene	LINC00643	long intergenic non-protein coding RNA 643	ENSOCUG00000026292	20	9832929	9833084	1			4	8
ENSG00000140015	14	62699464	63102037	-1	protein_coding	KCNH5	potassium voltage-gated channel subfamily H member 5	ENSOCUG00000008859	20	10412821	10782573	-1	KCNH5	potassium voltage-gated channel subfamily H member 5
ENSG00000126785	14	63204114	63293508	1	protein_coding	RHOJ	ras homolog family member J	ENSOCUG00000005357	20	10905320	10996757	1	RHOJ	ras homolog family member J
ENSG00000133997	14	70581257	70600690	-1	protein_coding	MED6	mediator complex subunit 6	ENSOCUG00000003770	GL018749	593958	638701	1	MED6	mediator complex subunit 6
ENSG00000139985	14	70452174	70459905	1	protein_coding	ADAM21	ADAM metallopeptidase domain 21	ENSOCUG00000003758	GL018749	811270	813405	1	ADAM21	ADAM metallopeptidase domain 21
ENSG00000259158	14	70453541	70483775	-1	transcribed_unprocessed_pseudogene	ADAM20P1	ADAM metallopeptidase domain 20 pseudogene 1	ENSOCUG00000008563	GL018749	932691	934949	1			4	9
ENSG00000133983	14	70325081	70416984	-1	protein_coding	COX16	cytochrome c oxidase assembly factor COX16	ENSOCUG00000036071	GL018749	1009837	1040242	1	COX16	cytochrome c oxidase assembly factor COX16
ENSG00000100678	14	70044217	70189070	-1	protein_coding	SLC8A3	solute carrier family 8 member A3	ENSOCUG00000003984	GL018749	1121206	1261719	1	SLC8A3	solute carrier family 8 member A3
ENSG00000175938	16	30949068	30956461	1	protein_coding	ORAI3	ORAI calcium release-activated calcium modulator 3	ENSOCUG00000026210	GL018752	1326786	1331927	-1	ORAI3	ORAI calcium release-activated calcium modulator 3
ENSG00000099364	16	30923055	30948783	1	protein_coding	FBXL19	F-box and leucine rich repeat protein 19	ENSOCUG00000010641	GL018752	1331949	1353684	-1	FBXL19	F-box and leucine rich repeat protein 19
ENSG00000230447	16	30904348	30910208	-1	unitary_pseudogene	CTF2P	cardiotrophin 2, pseudogene	ENSOCUG00000027802	GL018752	1369548	1373002	1			5	10
ENSG00000150281	16	30896607	30903560	1	protein_coding	CTF1	cardiotrophin 1	ENSOCUG00000005688	GL018752	1373544	1374690	-1	CTF1	cardiotrophin 1
ENSG00000103549	16	30761745	30776307	1	protein_coding	RNF40	ring finger protein 40	ENSOCUG00000013918	GL018752	1472101	1484002	-1	RNF40	ring finger protein 40
ENSG00000262628	17	3062669	3063607	-1	protein_coding	OR1D5	olfactory receptor family 1 subfamily D member 5	ENSOCUG00000000204	19	15220626	15221564	1	OR1D5	olfactory receptor family 1 subfamily D member 5
ENSG00000132359	17	2755705	3037741	1	protein_coding	AC002316.1	RAP1 GTPase activating protein 2	ENSOCUG00000000200	19	15236398	15453119	-1
ENSG00000261963	17	2724411	2749504	-1	unitary_pseudogene	CCDC92B	coiled-coil domain containing 92B	ENSOCUG00000027623	19	15472506	15479672	1			4	6
ENSG00000132361	17	2689386	2712663	-1	protein_coding	CLUH	clustered mitochondria homolog	ENSOCUG00000015112	19	15491914	15510134	1	CLUH	clustered mitochondria homolog
ENSG00000007168	17	2593210	2685615	1	protein_coding	PAFAH1B1	platelet activating factor acetylhydrolase 1b regulatory subunit 1	ENSOCUG00000030742	19	15514249	15554753	-1	PAFAH1B1	platelet activating factor acetylhydrolase 1b regulatory subunit 1
ENSG00000173908	17	40792196	40799959	-1	protein_coding	KRT28	keratin 28	ENSOCUG00000015132	19	41868703	41877429	-1	KRT28	keratin 28
ENSG00000186395	17	40818117	40822614	-1	protein_coding	KRT10	keratin 10	ENSOCUG00000011731	19	41854329	41888685	-1	KRT10	keratin 10
ENSG00000236473	17	41448183	41454055	-1	unprocessed_pseudogene	KRT43P	keratin 43 pseudogene	ENSOCUG00000011173	19	42417524	42422771	-1			4	9
ENSG00000108759	17	41459811	41467429	-1	protein_coding	KRT32	keratin 32	ENSOCUG00000013079	19	42463290	42471348	-1	KRT32	keratin 32
ENSG00000197079	17	41476689	41481140	-1	protein_coding	KRT35	keratin 35	ENSOCUG00000013084	19	42478821	42482085	-1	KRT35	keratin 35
ENSG00000108821	17	50183289	50201632	-1	protein_coding	COL1A1	collagen type I alpha 1 chain	ENSOCUG00000012881	19	37474785	37489593	1	COL1A1	collagen type I alpha 1 chain
ENSG00000108823	17	50164214	50175928	1	protein_coding	SGCA	sarcoglycan alpha	ENSOCUG00000026736	19	37496947	37508002	-1	SGCA	sarcoglycan alpha
ENSG00000188662	17	50171428	50181178	-1	transcribed_unitary_pseudogene	H1-9	H1.9 linker histone (pseudogene)	ENSOCUG00000012304	19	37500613	37502035	1			4	7
ENSG00000167100	17	50110040	50129882	-1	protein_coding	SAMD14	sterile alpha motif domain containing 14	ENSOCUG00000022140	19	37536109	37550876	1	SAMD14	sterile alpha motif domain containing 14
ENSG00000005884	17	50055968	50090481	1	protein_coding	ITGA3	integrin subunit alpha 3	ENSOCUG00000009990	19	37569515	37598973	-1	ITGA3	integrin subunit alpha 3
ENSG00000166974	18	34976928	35143470	1	protein_coding	MAPRE2	microtubule associated protein RP/EB family member 2	ENSOCUG00000003781	9	76339930	76501880	1	MAPRE2	microtubule associated protein RP/EB family member 2
ENSG00000186812	18	35241030	35267133	1	protein_coding	ZNF397	zinc finger protein 397	ENSOCUG00000007099	9	76609547	76623163	1	ZNF397	zinc finger protein 397
ENSG00000186814	18	35251058	35290245	-1	protein_coding	ZSCAN30	zinc finger and SCAN domain containing 30	ENSOCUG00000005172	9	76617446	76634746	-1	ZSCAN30	zinc finger and SCAN domain containing 30
ENSG00000257267	18	35290282	35328390	1	transcribed_unitary_pseudogene	ZNF271P	zinc finger protein 271, pseudogene	ENSOCUG00000029705	9	76643533	76655032	1			5	11
ENSG00000172466	18	35332227	35345482	-1	protein_coding	ZNF24	zinc finger protein 24	ENSOCUG00000029679	9	76673032	76817869	-1	ZNF24	zinc finger protein 24
ENSG00000167601	19	41219223	41261766	1	protein_coding	AXL	AXL receptor tyrosine kinase	ENSOCUG00000016651	GL018789	678090	697377	-1	AXL	AXL receptor tyrosine kinase
ENSG00000167600	19	41193210	41207539	1	protein_coding	CYP2S1	cytochrome P450 family 2 subfamily S member 1	ENSOCUG00000000829	GL018789	714724	727212	-1	CYP2S1	cytochrome P450 family 2 subfamily S member 1
ENSG00000130612	19	40890826	40912357	1	transcribed_unprocessed_pseudogene	CYP2G1P	cytochrome P450 family 2 subfamily G member 1, pseudogene	ENSOCUG00000005745	GL018789	884179	896741	1		Cytochrome P450 2G1	4	11
ENSG00000197446	19	41114432	41128381	1	protein_coding	CYP2F1	cytochrome P450 family 2 subfamily F member 1	ENSOCUG00000029574	GL018789	992093	1000884	1	CYP2F1	cytochrome P450 family 2 subfamily F member 1
ENSG00000269858	19	40798996	40808434	1	protein_coding	EGLN2	egl-9 family hypoxia inducible factor 2	ENSOCUG00000023222	GL018789	1007414	1015358	-1	EGLN2	egl-9 family hypoxia inducible factor 2
ENSG00000167601	19	41219223	41261766	1	protein_coding	AXL	AXL receptor tyrosine kinase	ENSOCUG00000016651	GL018789	678090	697377	-1	AXL	AXL receptor tyrosine kinase
ENSG00000167600	19	41193210	41207539	1	protein_coding	CYP2S1	cytochrome P450 family 2 subfamily S member 1	ENSOCUG00000000829	GL018789	714724	727212	-1	CYP2S1	cytochrome P450 family 2 subfamily S member 1
ENSG00000268101	19	41050449	41062444	-1	unprocessed_pseudogene	CYP2G2P	cytochrome P450 family 2 subfamily G member 2, pseudogene	ENSOCUG00000005745	GL018789	884179	896741	1		Cytochrome P450 2G1	4	11
ENSG00000197446	19	41114432	41128381	1	protein_coding	CYP2F1	cytochrome P450 family 2 subfamily F member 1	ENSOCUG00000029574	GL018789	992093	1000884	1	CYP2F1	cytochrome P450 family 2 subfamily F member 1
ENSG00000269858	19	40798996	40808434	1	protein_coding	EGLN2	egl-9 family hypoxia inducible factor 2	ENSOCUG00000023222	GL018789	1007414	1015358	-1	EGLN2	egl-9 family hypoxia inducible factor 2
ENSG00000204663	20	23519146	23542018	1	transcribed_unprocessed_pseudogene	CST13P	cystatin 13, pseudogene	ENSOCUG00000026263	4	13448474	13455570	-1			4	4
ENSG00000125815	20	23491101	23496010	1	protein_coding	CST8	cystatin 8	ENSOCUG00000024979	4	13475882	13481661	-1	CST8	cystatin 8
ENSG00000125823	20	23439685	23444930	1	protein_coding	CSTL1	cystatin like 1	ENSOCUG00000024430	4	13519779	13523462	-1	CSTL1	cystatin like 1
ENSG00000125814	20	23374519	23421519	-1	protein_coding	NAPB	NSF attachment protein beta	ENSOCUG00000009263	4	13540819	13579982	1	NAPB	NSF attachment protein beta
ENSG00000132661	20	23350791	23354771	1	protein_coding	NXT1	nuclear transport factor 2 like export factor 1	ENSOCUG00000025924	4	13605936	13606358	-1	NXT1	nuclear transport factor 2 like export factor 1
ENSG00000131051	20	35701347	35742312	-1	protein_coding	RBM39	RNA binding motif protein 39	ENSOCUG00000007050	4	4100883	4134736	1	RBM39	RNA binding motif protein 39
ENSG00000125995	20	35699272	35700984	1	protein_coding	ROMO1	reactive oxygen species modulator 1	ENSOCUG00000017062	4	4136519	4137718	-1	ROMO1	reactive oxygen species modulator 1
ENSG00000088340	20	35558737	35607562	-1	transcribed_unitary_pseudogene	FER1L4	fer-1 like family member 4 (pseudogene)	ENSOCUG00000012872	4	4224103	4250867	1			5	11
ENSG00000125991	20	35542021	35557634	1	protein_coding	ERGIC3	ERGIC and golgi 3	ENSOCUG00000027658	4	4252387	4268585	-1	ERGIC3	ERGIC and golgi 3
ENSG00000126001	20	35455164	35519280	1	protein_coding	CEP250	centrosomal protein 250	ENSOCUG00000013941	4	4195651	4332008	-1	CEP250	centrosomal protein 250
ENSG00000188992	21	14108813	14210891	-1	protein_coding	LIPI	lipase I	ENSOCUG00000013984	14	141941632	142001931	-1	LIPI	lipase I
ENSG00000243064	21	14236206	14362754	1	transcribed_unprocessed_pseudogene	ABCC13	ATP binding cassette subfamily C member 13 (pseudogene)	ENSOCUG00000012802	14	142100160	142204622	1			5	12
ENSG00000155304	21	14371115	14383484	-1	protein_coding	HSPA13	heat shock protein family A (Hsp70) member 13	ENSOCUG00000013031	14	142142453	142227735	-1	HSPA13	heat shock protein family A (Hsp70) member 13
ENSG00000155307	21	14485228	14658821	-1	protein_coding	SAMSN1	SAM domain, SH3 domain and nuclear localization signals 1	ENSOCUG00000015833	14	142371306	142429234	-1	SAMSN1	SAM domain, SH3 domain and nuclear localization signals 1
ENSG00000180530	21	14961235	15065936	-1	protein_coding	NRIP1	nuclear receptor interacting protein 1	ENSOCUG00000005265	14	142838434	142841907	-1	NRIP1	nuclear receptor interacting protein 1
ENSG00000101977	X	139581770	139708227	-1	protein_coding	MCF2	MCF.2 cell line derived transforming sequence	ENSOCUG00000027534	GL018700	2818772	2935453	-1	MCF2	MCF.2 cell line derived transforming sequence
ENSG00000101974	X	139726346	139945276	-1	protein_coding	ATP11C	ATPase phospholipid transporting 11C	ENSOCUG00000013087	GL018700	2986105	3191751	-1	ATP11C	ATPase phospholipid transporting 11C
ENSG00000203933	X	139955728	139965521	-1	protein_coding	CXorf66	chromosome X open reading frame 66	ENSOCUG00000022633	GL018700	3218399	3221522	-1
ENSG00000230707	X	140091743	140092561	1	processed_pseudogene	AL589987.1	novel pseudogene	ENSOCUG00000012140	GL018700	3338789	3339610	1			5	8
ENSG00000134595	X	140502985	140505116	-1	protein_coding	SOX3	SRY-box transcription factor 3	ENSOCUG00000016779	GL018700	3705587	3706924	-1	SOX3	SRY-box transcription factor 3
