# Supplementary material for: Protein-Coding Genes in Euarchontoglires with Pseudogene Homologs in Humans
Source: Life (Basel). 2020 Sep 10;10(9):192. doi: 10.3390/life10090192 (PMC7555810; doi:10.3390/life10090192)
Supplement: Supplementary file 1 [file life-10-00192-s001.zip › Supplementary Table S8.xlsx]

## Sheet: Table S8
Table S8: Human pseudogenes independently pseudogenized or lost in exactly one nonhuman hominoid.
Human Gene ID	Chr	Start	End	Strand	Type	Label	Description	vs (1:1)	Gene ID	Chr	Start	End	Strand	Label	Description
ENSG00000007168	17	2593210	2685615	1	protein_coding	PAFAH1B1	platelet activating factor acetylhydrolase 1b regulatory subunit 1		ENSPPAG00000028431	17	2590007	2680994	1	PAFAH1B1	platelet activating factor acetylhydrolase 1b regulatory subunit 1
ENSG00000132361	17	2689386	2712663	-1	protein_coding	CLUH	clustered mitochondria homolog		ENSPPAG00000031328	17	2685994	2700587	-1	CLUH	clustered mitochondria homolog
ENSG00000261963	17	2724411	2749504	-1	unitary_pseudogene	CCDC92B	coiled-coil domain containing 92B	Bonobo	no gene
ENSG00000132359	17	2755705	3037741	1	protein_coding	AC002316.1	RAP1 GTPase activating protein 2		ENSPPAG00000028423	17	2760790	3025393	1		RAP1 GTPase activating protein 2
ENSG00000184166	17	3088484	3104422	-1	protein_coding	OR1D2	olfactory receptor family 1 subfamily D member 2		ENSPPAG00000014230	17	3083513	3084451	-1	OR1D2	olfactory receptor 1D2
ENSG00000108819	17	50133737	50150677	-1	protein_coding	PPP1R9B	protein phosphatase 1 regulatory subunit 9B		ENSPPAG00000034102	17	49098089	49126932	-1	PPP1R9B	protein phosphatase 1 regulatory subunit 9B
ENSG00000108823	17	50164214	50175928	1	protein_coding	SGCA	sarcoglycan alpha		ENSPPAG00000043792	17	49130332	49141188	1	SGCA	sarcoglycan alpha
ENSG00000188662	17	50171428	50181178	-1	transcribed_unitary_pseudogene	H1-9	H1.9 linker histone (pseudogene)	Bonobo	no gene
ENSG00000108821	17	50183289	50201632	-1	protein_coding	COL1A1	collagen type I alpha 1 chain		ENSPPAG00000001294	17	49150677	49166677	-1	COL1A1	collagen type I alpha 1 chain
ENSG00000167105	17	50271406	50281485	1	protein_coding	TMEM92	transmembrane protein 92		ENSPPAG00000030755	17	49239079	49246446	1	TMEM92	transmembrane protein 92
ENSG00000269113	1	47760528	47997385	-1	protein_coding	TRABD2B	TraB domain containing 2B		ENSPPAG00000015081	1	48571772	48799960	-1	TRABD2B	TraB domain containing 2B
ENSG00000242267	1	48096092	48182428	-1	transcribed_unprocessed_pseudogene	SKINT1L	Skint1 like (pseudogene)	Bonobo	no gene
ENSG00000117834	1	48222685	48248644	1	protein_coding	SLC5A9	solute carrier family 5 member 9		ENSPPAG00000034646	1	49019210	49044563	1	SLC5A9	solute carrier family 5 member 9
ENSG00000132122	1	48295373	48472208	-1	protein_coding	SPATA6	spermatogenesis associated 6		ENSPPAG00000028728	1	49091192	49264901	-1	SPATA6	spermatogenesis associated 6
ENSG00000186094	1	48532854	50023954	-1	protein_coding	AGBL4	ATP/GTP binding protein like 4		ENSPPAG00000033362	1	49317846	50770741	-1	AGBL4	ATP/GTP binding protein like 4
ENSG00000175899	12	9067664	9116229	-1	protein_coding	A2M	alpha-2-macroglobulin		ENSGGOG00000013727	12	9161977	9210246	-1	A2M	alpha-2-macroglobulin
ENSG00000126838	12	9148840	9208395	-1	protein_coding	PZP	PZP alpha-2-macroglobulin like		ENSGGOG00000005938	12	9242849	9303143	-1	PZP	PZP alpha-2-macroglobulin like
ENSG00000256069	12	9228533	9275817	-1	transcribed_unprocessed_pseudogene	A2MP1	alpha-2-macroglobulin pseudogene 1	Gorilla	no gene
ENSG00000111796	12	9594551	9607916	-1	protein_coding	KLRB1	killer cell lectin like receptor B1		ENSGGOG00000005970	12	9444357	9457732	-1	KLRB1	killer cell lectin like receptor B1
ENSG00000069493	12	9664969	9699553	1	protein_coding	CLEC2D	C-type lectin domain family 2 member D		ENSGGOG00000013106	12	9520185	9547036	1	CLEC2D	C-type lectin domain family 2 member D
ENSG00000168615	8	38996869	39105261	1	protein_coding	ADAM9	ADAM metallopeptidase domain 9		ENSGGOG00000006056	8	77068481	77176364	-1	ADAM9	ADAM metallopeptidase domain 9
ENSG00000197140	8	39106990	39284917	1	protein_coding	ADAM32	ADAM metallopeptidase domain 32		ENSGGOG00000006068	8	76885995	77065806	-1	ADAM32	ADAM metallopeptidase domain 32
ENSG00000196115	8	39314591	39417378	1	transcribed_unitary_pseudogene	ADAM5	ADAM metallopeptidase domain 5 (pseudogene)	Gorilla	no gene
ENSG00000168619	8	39584489	39730065	1	protein_coding	ADAM18	ADAM metallopeptidase domain 18		ENSGGOG00000040601	8	76532862	76688090	-1	ADAM18	ADAM metallopeptidase domain 18
ENSG00000104755	8	39743735	39838289	-1	protein_coding	ADAM2	ADAM metallopeptidase domain 2		ENSGGOG00000038491	8	76436511	76515767	1	ADAM2	ADAM metallopeptidase domain 2
ENSG00000077312	19	40750637	40765389	1	protein_coding	SNRPA	small nuclear ribonucleoprotein polypeptide A		ENSGGOG00000001190	19	40288939	40303206	1	SNRPA	small nuclear ribonucleoprotein polypeptide A
ENSG00000269858	19	40798996	40808434	1	protein_coding	EGLN2	egl-9 family hypoxia inducible factor 2		ENSGGOG00000014955	19	40339713	40348129	1	EGLN2	egl-9 family hypoxia inducible factor 2
ENSG00000130612	19	40890826	40912357	1	transcribed_unprocessed_pseudogene	CYP2G1P	cytochrome P450 family 2 subfamily G member 1, pseudogene	Gorilla	no gene
ENSG00000197408	19	40991282	41018398	1	protein_coding	CYP2B6	cytochrome P450 family 2 subfamily B member 6		ENSGGOG00000028231	19	40485492	40511218	1	CYP2B6	cytochrome P450 family 2 subfamily B member 6
ENSG00000197446	19	41114432	41128381	1	protein_coding	CYP2F1	cytochrome P450 family 2 subfamily F member 1		ENSGGOG00000009716	19	40587244	40599197	1	CYP2F1	cytochrome P450 family 2 subfamily F member 1
ENSG00000197408	19	40991282	41018398	1	protein_coding	CYP2B6	cytochrome P450 family 2 subfamily B member 6		ENSGGOG00000028231	19	40485492	40511218	1	CYP2B6	cytochrome P450 family 2 subfamily B member 6
ENSG00000268101	19	41050449	41062444	-1	unprocessed_pseudogene	CYP2G2P	cytochrome P450 family 2 subfamily G member 2, pseudogene	Gorilla	ENSGGOG00000042283	19	40400259	40440647	1		protein coding gene with orthologs in bonobo, chimpanzee, and gibbon; no orthologs in human, mouse, rat, and rabbit
ENSG00000197446	19	41114432	41128381	1	protein_coding	CYP2F1	cytochrome P450 family 2 subfamily F member 1		ENSGGOG00000009716	19	40587244	40599197	1	CYP2F1	cytochrome P450 family 2 subfamily F member 1
ENSG00000167600	19	41193210	41207539	1	protein_coding	CYP2S1	cytochrome P450 family 2 subfamily S member 1		ENSGGOG00000010181	19	40666069	40680301	1	CYP2S1	cytochrome P450 family 2 subfamily S member 1
ENSG00000167601	19	41219223	41261766	1	protein_coding	AXL	AXL receptor tyrosine kinase		ENSGGOG00000009790	19	40692227	40731567	1	AXL	AXL receptor tyrosine kinase
ENSG00000186047	13	50519364	50843939	-1	protein_coding	DLEU7	deleted in lymphocytic leukemia 7		ENSGGOG00000005664	13	32646526	32778919	-1	DLEU7	deleted in lymphocytic leukemia 7
ENSG00000136104	13	50909747	51024120	1	protein_coding	RNASEH2B	ribonuclease H2 subunit B		ENSGGOG00000001044	13	32844452	32911666	1	RNASEH2B	ribonuclease H2 subunit B
ENSG00000123201	13	50994511	51080862	-1	transcribed_unitary_pseudogene	GUCY1B2	guanylate cyclase 1 soluble subunit beta 2 (pseudogene)	Gorilla	no gene
ENSG00000226792	13	51082119	51200252	-1	protein_coding	C13orf42	chromosome 13 open reading frame 42		ENSGGOG00000044132	13	33029598	33056923	-1	C13orf42	chromosome 13 open reading frame 42
ENSG00000150510	13	51222334	51284241	1	protein_coding	FAM124A	family with sequence similarity 124 member A		ENSGGOG00000002412	13	33175442	33237428	1	FAM124A	family with sequence similarity 124 member A
ENSG00000145839	5	135892246	135895841	-1	protein_coding	IL9	interleukin 9		ENSGGOG00000014117	5	119355864	119359378	-1	IL9	interleukin 9
ENSG00000145826	5	135922279	135954983	-1	protein_coding	LECT2	leukocyte cell derived chemotaxin 2		ENSGGOG00000025981	5	119385753	119418467	-1	LECT2	leukocyte cell derived chemotaxin 2
ENSG00000164616	5	135930317	135951591	1	transcribed_unitary_pseudogene	FBXL21P	F-box and leucine rich repeat protein 21, pseudogene	Gorilla	ENSGGOG00000014124	5	119404711	119405127	1		processed pseudogene
ENSG00000120708	5	136028988	136063818	1	protein_coding	TGFBI	transforming growth factor beta induced		ENSGGOG00000009517	5	119492389	119527306	1	TGFBI	transforming growth factor beta induced
ENSG00000113658	5	136132845	136188747	1	protein_coding	SMAD5	SMAD family member 5		ENSGGOG00000023966	5	119597297	119646715	1	SMAD5	SMAD family member 5
ENSG00000100644	14	61695513	61748259	1	protein_coding	HIF1A	hypoxia inducible factor 1 subunit alpha		ENSGGOG00000003957	14	45016500	45069336	1	HIF1A	hypoxia inducible factor 1 subunit alpha
ENSG00000023608	14	61762420	61796428	1	protein_coding	SNAPC1	small nuclear RNA activating complex polypeptide 1		ENSGGOG00000005031	14	45085574	45119502	1	SNAPC1	small nuclear RNA activating complex polypeptide 1
ENSG00000139973	14	61811974	62112550	1	protein_coding	SYT16	synaptotagmin 16		ENSGGOG00000016109	14	45321396	45425715	1	SYT16	synaptotagmin 16
ENSG00000186369	14	62114353	62130962	1	transcribed_unitary_pseudogene	LINC00643	long intergenic non-protein coding RNA 643	Gorilla	ENSGGOG00000037408	14	45454203	45454358	1		processed pseudogene
ENSG00000140015	14	62699464	63102037	-1	protein_coding	KCNH5	potassium voltage-gated channel subfamily H member 5		ENSGGOG00000034807	14	46035965	46382963	-1	KCNH5	potassium voltage-gated channel subfamily H member 5
ENSG00000133983	14	70325081	70416984	-1	protein_coding	COX16	cytochrome c oxidase assembly factor COX16		ENSNLEG00000027338	1a	102715621	102760078	-1	COX16	cytochrome c oxidase assembly factor COX16
ENSG00000213463	14	70366499	70417090	-1	protein_coding	SYNJ2BP	synaptojanin 2 binding protein		ENSNLEG00000001800	1a	102759196	102807085	-1	SYNJ2BP	synaptojanin 2 binding protein
ENSG00000259158	14	70453541	70483775	-1	transcribed_unprocessed_pseudogene	ADAM20P1	ADAM metallopeptidase domain 20 pseudogene 1	Gibbon	no gene
ENSG00000134007	14	70522358	70535015	-1	protein_coding	ADAM20	ADAM metallopeptidase domain 20		ENSNLEG00000001815	1a	102854751	102857081	-1	ADAM20	ADAM metallopeptidase domain 20
ENSG00000133997	14	70581257	70600690	-1	protein_coding	MED6	mediator complex subunit 6		ENSNLEG00000036318	1a	102912180	102928666	-1	MED6	mediator complex subunit 6
ENSG00000198732	14	69854131	70032366	1	protein_coding	SMOC1	SPARC related modular calcium binding 1		ENSNLEG00000027504	1a	102349171	102487710	1	SMOC1	SPARC related modular calcium binding 1
ENSG00000100678	14	70044217	70189070	-1	protein_coding	SLC8A3	solute carrier family 8 member A3		ENSNLEG00000001736	1a	102504888	102636437	-1	SLC8A3	solute carrier family 8 member A3
ENSG00000274330	14	70230224	70232426	1	unprocessed_pseudogene	AL160191.3	ADAM metallopeptidase domain 20 (ADAM20) pseudogene	Gibbon	no gene
ENSG00000133983	14	70325081	70416984	-1	protein_coding	COX16	cytochrome c oxidase assembly factor COX16		ENSNLEG00000027338	1a	102715621	102760078	-1	COX16	cytochrome c oxidase assembly factor COX16
ENSG00000213463	14	70366499	70417090	-1	protein_coding	SYNJ2BP	synaptojanin 2 binding protein		ENSNLEG00000001800	1a	102759196	102807085	-1	SYNJ2BP	synaptojanin 2 binding protein
ENSG00000125831	20	23450403	23452876	-1	protein_coding	CST11	cystatin 11		ENSNLEG00000011603	13	43343489	43345945	1	CST11	cystatin 11
ENSG00000125815	20	23491101	23496010	1	protein_coding	CST8	cystatin 8		ENSNLEG00000011607	13	43289418	43294338	-1	CST8	cystatin 8
ENSG00000204663	20	23519146	23542018	1	transcribed_unprocessed_pseudogene	CST13P	cystatin 13, pseudogene	Gibbon	no gene
ENSG00000173335	20	23602410	23605876	-1	protein_coding	CST9	cystatin 9		ENSNLEG00000011616	13	43202838	43205183	1	CST9	cystatin 9
ENSG00000101439	20	23626706	23638473	-1	protein_coding	CST3	cystatin C		ENSNLEG00000035405	13	43170109	43180822	1	CST3	cystatin C
ENSG00000171044	8	10896045	11201833	-1	protein_coding	XKR6	XK related 6		ENSNLEG00000015024	4	142305560	142336950	1
ENSG00000104643	8	11284816	11328146	1	protein_coding	MTMR9	myotubularin related protein 9		ENSNLEG00000035807	4	141923080	141933490	-1
ENSG00000154316	8	11339637	11368452	1	transcribed_unitary_pseudogene	TDH	L-threonine dehydrogenase (pseudogene)	Gibbon	no gene
ENSG00000154319	8	11421476	11475908	-1	protein_coding	FAM167A	family with sequence similarity 167 member A		ENSNLEG00000015033	4	141835345	141880209	1	FAM167A	family with sequence similarity 167 member A
ENSG00000136573	8	11486894	11564599	1	protein_coding	BLK	BLK proto-oncogene, Src family tyrosine kinase		ENSNLEG00000015038	4	141735924	141758006	-1	BLK	BLK proto-oncogene, Src family tyrosine kinase
ENSG00000142544	19	51097606	51108409	-1	protein_coding	CTU1	cytosolic thiouridylase subunit 1		ENSPPYG00000010310	19	52720434	52731807	-1	CTU1	cytosolic thiouridylase subunit 1
ENSG00000105383	19	51225064	51243860	1	protein_coding	CD33	CD33 molecule		ENSPPYG00000010314	19	52861744	52876793	1	CD33	CD33 molecule
ENSG00000269021	19	51280862	51283022	1	transcribed_unprocessed_pseudogene	AC063977.5	SIGLEC family like 1 (SIGLECL1) pseudogene	Orangutan	no gene
ENSG00000142549	19	51311848	51330354	1	protein_coding	IGLON5	IgLON family member 5		ENSPPYG00000010315	19	52961549	52971234	1	IGLON5	IgLON family member 5
ENSG00000186806	19	51331536	51342124	-1	protein_coding	VSIG10L	V-set and immunoglobulin domain containing 10 like		ENSPPYG00000010316	19	52972419	52983502	-1	VSIG10L	V-set and immunoglobulin domain containing 10 like
ENSG00000123843	1	207088860	207099993	1	protein_coding	C4BPB	complement component 4 binding protein beta		ENSPPYG00000000271	1	43043491	43054730	-1	C4BPB	complement component 4 binding protein beta
ENSG00000123838	1	207104233	207144972	1	protein_coding	C4BPA	complement component 4 binding protein alpha		ENSPPYG00000000270	1	42998129	43039428	-1	C4BPA	complement component 4 binding protein alpha
ENSG00000224462	1	207165496	207183910	1	unprocessed_pseudogene	C4BPAP1	C4BPA pseudogene 1	Orangutan	no gene
ENSG00000196352	1	207321376	207386804	1	protein_coding	CD55	CD55 molecule (Cromer blood group)		ENSPPYG00000000269	1	42762037	42803183	-1		CD55 molecule (Cromer blood group)
ENSG00000117322	1	207454230	207489895	1	protein_coding	CR2	complement C3d receptor 2		ENSPPYG00000000268	1	42620124	42655641	-1	CR2	complement C3d receptor 2
ENSG00000080546	6	108986437	109094819	-1	protein_coding	SESN1	sestrin 1		ENSPPYG00000016900	6	111054725	111164430	-1	SESN1	Pongo abelii sestrin 1 (SESN1), mRNA.
ENSG00000183137	6	109095110	109163932	1	protein_coding	CEP57L1	centrosomal protein 57 like 1		ENSPPYG00000016901	6	111216201	111239277	1	CEP57L1	centrosomal protein 57 like 1
									ENSPPYG00000016902	6	111260779	111274830	1		protein coding gene without orthologs in primates, mouse, rat, and rabbit
ENSG00000203799	6	109165831	109355063	1	transcribed_unitary_pseudogene	CCDC162P	coiled-coil domain containing 162, pseudogene	Orangutan	ENSPPYG00000016903	6	111317149	111344800	1		protein coding gene without orthologs in primates, mouse, rat, and rabbit
									ENSPPYG00000016904	6	111368871	111432721	1		protein coding gene with ortholog in rat and without orthologs in primates, mouse, and rabbit
ENSG00000135535	6	109366514	109382467	-1	protein_coding	CD164	CD164 molecule		ENSPPYG00000016906	6	111443977	111461493	-1	CD164	CD164 molecule
ENSG00000185250	6	109390215	109441171	-1	protein_coding	PPIL6	peptidylprolyl isomerase like 6		ENSPPYG00000016907	6	111471612	111520101	-1	PPIL6	peptidylprolyl isomerase like 6
ENSG00000016490	1	86468368	86500259	1	protein_coding	CLCA1	chloride channel accessory 1		ENSPPYG00000001187	1	142446539	142482154	-1	CLCA1	chloride channel accessory 1
ENSG00000016602	1	86547078	86580754	1	protein_coding	CLCA4	chloride channel accessory 4		ENSPPYG00000001186	1	142352108	142391080	-1	CLCA4	chloride channel accessory 4
ENSG00000153923	1	86634273	86655376	1	transcribed_unprocessed_pseudogene	CLCA3P	chloride channel accessory 3, pseudogene	Orangutan	no gene
ENSG00000097033	1	86704570	86748184	1	protein_coding	SH3GLB1	SH3 domain containing GRB2 like, endophilin B1		ENSPPYG00000001185	1	142174774	142216225	-1	SH3GLB1	Endophilin-B1
ENSG00000183291	1	86862445	86914424	-1	protein_coding	SELENOF	selenoprotein F		ENSPPYG00000001184	1	142002967	142052607	1
ENSG00000232799	2	209145241	209147687	1	unprocessed_pseudogene	CRYGFP	crystallin gamma F, pseudogene	Orangutan	no alignment
ENSG00000134248	1	110401249	110407942	-1	protein_coding	LAMTOR5	late endosomal/lysosomal adaptor, MAPK and MTOR activator 5		ENSPPYG00000001049	1	117888791	117894214	1	LAMTOR5	late endosomal/lysosomal adaptor, MAPK and MTOR activator 5
ENSG00000143125	1	110451149	110457358	1	protein_coding	PROK1	prokineticin 1		ENSPPYG00000001048	1	117835406	117840521	-1	PROK1	prokineticin 1
ENSG00000240194	1	110480752	110491277	1	transcribed_unitary_pseudogene	CYMP	chymosin, pseudogene	Orangutan	no gene
ENSG00000143105	1	110517217	110519175	-1	protein_coding	KCNA10	potassium voltage-gated channel subfamily A member 10		ENSPPYG00000001047	1	117768112	117769650	1	KCNA10	potassium voltage-gated channel subfamily A member 10
ENSG00000177272	1	110672465	110674940	-1	protein_coding	KCNA3	potassium voltage-gated channel subfamily A member 3		ENSPPYG00000001045	1	117613675	117615536	1	KCNA3	potassium voltage-gated channel subfamily A member 3
ENSG00000154370	1	228393673	228406835	-1	protein_coding	TRIM11	tripartite motif containing 11		ENSPPYG00000000138	1	21189702	21202603	1	TRIM11	tripartite motif containing 11
ENSG00000168148	1	228424845	228425325	-1	protein_coding	H3-4	H3.4 histone		ENSPPYG00000000136	1	21170814	21171224	1	H3-4	H3.4 histone
ENSG00000181218	1	228456979	228457873	-1	protein_coding	H2AW	H2A.W histone		ENSPPYG00000000135	1	21138982	21139374	1	H2AW	histone H2A type 3
ENSG00000181201	1	228464103	228464626	-1	unitary_pseudogene	H2BU2P	H2B.U histone 2, pseudogene	Orangutan	no gene
ENSG00000116574	1	228735479	228746664	1	protein_coding	RHOU	ras homolog family member U		ENSPPYG00000000130	1	20924971	20935888	-1	RHOU	ras homolog family member U
ENSG00000088205	2	117814691	117832377	1	protein_coding	DDX18	DEAD-box helicase 18		ENSPPYG00000012796	2b	16701268	16715971	-1	DDX18	DEAD-box helicase 18
ENSG00000125631	2	117859427	117934942	1	transcribed_unprocessed_pseudogene	HTR5BP	5-hydroxytryptamine receptor 5B, pseudogene	Orangutan	no gene
ENSG00000125633	2	117915478	118014133	-1	protein_coding	CCDC93	coiled-coil domain containing 93		ENSPPYG00000012795	2b	16576152	16682031	1	CCDC93	coiled-coil domain containing 93
ENSG00000125629	2	118088452	118110997	1	protein_coding	INSIG2	insulin induced gene 2		ENSPPYG00000012794	2b	16480688	16498372	-1	INSIG2	insulin induced gene 2
ENSG00000108417	17	41420547	41424585	-1	protein_coding	KRT37	keratin 37		ENSPPYG00000008423	17	47980639	47984286	1	KRT37	keratin 37
ENSG00000171360	17	41436446	41440921	-1	protein_coding	KRT38	keratin 38		ENSPPYG00000008421	17	47963455	47966962	1	KRT38	keratin, type I cuticular Ha8
ENSG00000236473	17	41448183	41454055	-1	unprocessed_pseudogene	KRT43P	keratin 43 pseudogene	Orangutan	no gene
ENSG00000108759	17	41459811	41467429	-1	protein_coding	KRT32	keratin 32		ENSPPYG00000008420	17	47937135	47944350	1	KRT32	keratin 32
ENSG00000197079	17	41476689	41481140	-1	protein_coding	KRT35	keratin 35		ENSPPYG00000008419	17	47923917	47927720	1	KRT35	keratin 35
ENSG00000081818	5	141121818	141125623	1	protein_coding	PCDHB4	protocadherin beta 4		ENSPPYG00000015876	5	142633204	142636998	1	PCDHB4	Pongo abelii protocadherin beta 4 (PCDHB4), mRNA.
ENSG00000113209	5	141135206	141138615	1	protein_coding	PCDHB5	protocadherin beta 5		ENSPPYG00000015877	5	142646871	142649258	1	PCDHB5	protocadherin beta 5
ENSG00000255622	5	141155996	141159061	1	transcribed_unprocessed_pseudogene	PCDHB17P	protocadherin beta 17 pseudogene	Orangutan	no gene
ENSG00000120322	5	141177790	141180539	1	protein_coding	PCDHB8	protocadherin beta 8		ENSPPYG00000015878	5	142689471	142691876	1	PCDHB8	protocadherin beta 8
ENSG00000197479	5	141199610	141203779	1	protein_coding	PCDHB11	protocadherin beta 11		ENSPPYG00000015879	5	142711451	142713844	1	PCDHB11	protocadherin beta 11
ENSG00000183292	2	130570829	130584161	1	transcribed_unprocessed_pseudogene	PRSS40A	serine protease 40A (pseudogene)	Orangutan	no gene
ENSG00000173302	2	130729070	130730336	1	protein_coding	GPR148	G protein-coupled receptor 148		ENSPPYG00000012744	2b	3864597	3865640	-1	GPR148	G protein-coupled receptor 148
ENSG00000178171	2	130755435	130768134	1	protein_coding	AMER3	APC membrane recruitment protein 3		ENSPPYG00000012743	2b	3829995	3832580	-1	AMER3	APC membrane recruitment protein 3
ENSG00000136002	2	130836916	131047263	1	protein_coding	ARHGEF4	Rho guanine nucleotide exchange factor 4		ENSPPYG00000012742	2b	3535173	3671002	-1		Rho guanine nucleotide exchange factor 4
ENSG00000152102	2	131047876	131093460	-1	protein_coding	FAM168B	family with sequence similarity 168 member B		ENSPPYG00000029651	2b	3485277	3534617	1	FAM168B	family with sequence similarity 168 member B
ENSG00000184761	2	130539095	130549883	-1	transcribed_unprocessed_pseudogene	PRSS40B	serine protease 40B (pseudogene)	Orangutan	no gene
ENSG00000173302	2	130729070	130730336	1	protein_coding	GPR148	G protein-coupled receptor 148		ENSPPYG00000012744	2b	3864597	3865640	-1	GPR148	G protein-coupled receptor 148
ENSG00000178171	2	130755435	130768134	1	protein_coding	AMER3	APC membrane recruitment protein 3		ENSPPYG00000012743	2b	3829995	3832580	-1	AMER3	APC membrane recruitment protein 3
ENSG00000136002	2	130836916	131047263	1	protein_coding	ARHGEF4	Rho guanine nucleotide exchange factor 4		ENSPPYG00000012742	2b	3535173	3671002	-1		Rho guanine nucleotide exchange factor 4
ENSG00000152102	2	131047876	131093460	-1	protein_coding	FAM168B	family with sequence similarity 168 member B		ENSPPYG00000029651	2b	3485277	3534617	1	FAM168B	family with sequence similarity 168 member B
ENSG00000241186	3	46574534	46582457	1	protein_coding	TDGF1	teratocarcinoma-derived growth factor 1		ENSPPYG00000013931	3	100020421	100023757	-1	TDGF1	teratocarcinoma-derived growth factor 1
ENSG00000178038	3	46668995	46693704	-1	protein_coding	ALS2CL	ALS2 C-terminal like		ENSPPYG00000013930	3	99899424	99924249	1	ALS2CL	ALS2 C-terminal like
ENSG00000261603	3	46719583	46736429	-1	transcribed_unitary_pseudogene	PRSS46P	serine protease 46, pseudogene	Orangutan	no gene
ENSG00000160808	3	46835111	46882172	-1	protein_coding	MYL3	myosin light chain 3		ENSPPYG00000013927	3	99733062	99738601	1	MYL3	Pongo abelii myosin light chain 3 (MYL3), mRNA.
ENSG00000160801	3	46877721	46903799	1	protein_coding	PTH1R	parathyroid hormone 1 receptor		ENSPPYG00000013925	3	99690943	99718553	-1	PTH1R	parathyroid hormone 1 receptor
ENSG00000079950	6	132445867	132513198	-1	protein_coding	STX7	syntaxin 7		ENSPPYG00000017013	6	135294106	135347272	-1	STX7	syntaxin 7
ENSG00000135569	6	132588673	132589686	-1	protein_coding	TAAR5	trace amine associated receptor 5		ENSPPYG00000017014	6	135410500	135411513	-1	TAAR5	trace amine associated receptor 5
ENSG00000237449	6	132594398	132595436	-1	unprocessed_pseudogene	TAAR4P	trace amine associated receptor 4, pseudogene	Orangutan	no gene
ENSG00000146399	6	132644898	132646051	-1	protein_coding	TAAR1	trace amine associated receptor 1		ENSPPYG00000017016	6	135473747	135474766	-1	TAAR1	trace amine associated receptor 1
ENSG00000112299	6	132680849	132714055	-1	protein_coding	VNN1	vanin 1		ENSPPYG00000017017	6	135513837	135547697	-1	VNN1	vanin 1
ENSG00000205323	12	55752463	55817724	-1	protein_coding	SARNP	SAP domain containing ribonucleoprotein		ENSPPYG00000004630	12	55508103	55569328	-1	SARNP	SAP domain containing ribonucleoprotein
ENSG00000123353	12	55818041	55821879	1	protein_coding	ORMDL2	ORMDL sphingolipid biosynthesis regulator 2		ENSPPYG00000004631	12	55569221	55572014	1	ORMDL2	ORMDL sphingolipid biosynthesis regulator 2
ENSG00000182796	12	55829608	55836246	1	transcribed_unitary_pseudogene	TMEM198B	transmembrane protein 198B (pseudogene)	Orangutan	ENSPPYG00000004632	12	55587550	55588050	1		protein coding gene without orthologs in hominids and rodents
									ENSPPYG00000004633	12	55588410	55588576	1		pseudogene
ENSG00000123342	12	55835433	55842966	-1	protein_coding	MMP19	matrix metallopeptidase 19		ENSPPYG00000004634	12	55590276	55596178	-1	MMP19	matrix metallopeptidase 19
ENSG00000170473	12	55901413	55932618	-1	protein_coding	PYM1	PYM homolog 1, exon junction complex associated factor		ENSPPYG00000004635	12	55649973	55677202	-1	PYM1	PYM homolog 1, exon junction complex associated factor
ENSG00000144810	3	99638475	99799226	-1	protein_coding	COL8A1	collagen type VIII alpha 1 chain		ENSPPYG00000013608	3	33436462	33594965	-1	COL8A1	collagen type VIII alpha 1 chain
ENSG00000184220	3	99817837	100181732	1	protein_coding	CMSS1	cms1 ribosomal small subunit homolog		ENSPPYG00000013606	3	33044178	33417529	-1	CMSS1	cms1 ribosomal small subunit homolog
ENSG00000235156	3	100185687	100211766	1	transcribed_unitary_pseudogene	TMEM30CP	transmembrane protein 30C, pseudogene	Orangutan	no gene
ENSG00000036054	3	100260992	100325251	1	protein_coding	TBC1D23	TBC1 domain family member 23		ENSPPYG00000013605	3	32888793	32952870	-1	TBC1D23	TBC1 domain family member 23
ENSG00000114021	3	100334739	100361635	1	protein_coding	NIT2	nitrilase family member 2		ENSPPYG00000013604	3	32860198	32874934	-1	NIT2	nitrilase family member 2
ENSG00000142875	1	84078062	84238498	1	protein_coding	PRKACB	protein kinase cAMP-activated catalytic subunit beta		ENSPPYG00000001209	1	144791222	144860096	-1	PRKACB	Pongo abelii protein kinase cAMP-activated catalytic subunit beta (PRKACB), transcript variant 2, mRNA.
ENSG00000203943	1	84298366	84389957	1	protein_coding	SAMD13	sterile alpha motif domain containing 13		ENSPPYG00000001208	1	144685413	144734420	-1	SAMD13	sterile alpha motif domain containing 13
ENSG00000240520	1	84363706	84397831	-1	transcribed_unitary_pseudogene	UOX	urate oxidase (pseudogene)	Orangutan	no gene
ENSG00000137976	1	84398532	84415018	1	protein_coding	DNASE2B	deoxyribonuclease 2 beta		ENSPPYG00000001207	1	144619815	144636195	-1	DNASE2B	deoxyribonuclease 2 beta
ENSG00000117133	1	84479259	84498352	1	protein_coding	RPF1	ribosome production factor 1 homolog		ENSPPYG00000001206	1	144528733	144547799	-1	RPF1	Pongo abelii ribosome production factor 1 homolog (RPF1), mRNA.
